# Supplementary material for: 5,7,9,10-Tetra­hydro-5β,10β-methano-3aα,8aα-methyl­propenocyclo­octa­[1,2-c:5,6-c′]dipyrazole-3,8(2H,4H)-dione monohydrate
Source: Acta Crystallogr Sect E Struct Rep Online. 2008 May 10;64(Pt 6):o1055. doi: 10.1107/S1600536808013512 (PMC2961591; doi:10.1107/S1600536808013512)
Supplement: Supplementary file 2 [file e-64-o1055-Isup2.hkl]

data_I
loop_
_refln_index_h
_refln_index_k
_refln_index_l
_refln_F_meas
_refln_F_calc
_refln_F_sigma
   1   0   0   96.552  -90.591  0.279
   2   0   0   16.391  -16.239  0.084
   3   0   0   12.817  -11.404  0.110
   4   0   0   14.182   14.467  0.138
   5   0   0   12.620   12.819  0.124
   6   0   0    7.042   -6.782  0.090
   7   0   0    2.167   -1.932  0.086
  -6   1   0    0.413    0.443  0.527
  -5   1   0    0.637   -1.717  0.464
  -4   1   0    4.577   -4.387  0.079
  -3   1   0   18.643   18.944  0.120
  -2   1   0    7.180    6.912  0.067
  -1   1   0   12.819  -13.808  0.071
   0   1   0   27.273  -28.657  0.186
   1   1   0   31.298   32.419  0.210
   2   1   0   47.424   46.972  0.296
   3   1   0   46.106  -43.453  0.107
   4   1   0    3.065    3.184  0.071
   5   1   0    6.321    6.072  0.081
   6   1   0    0.551    0.346  0.249
   7   1   0    2.418   -2.019  0.093
  -6   2   0    3.728    3.778  0.088
  -5   2   0    0.000    0.396 10.004
  -4   2   0   22.616  -23.171  0.157
  -3   2   0   23.411   23.670  0.134
  -2   2   0   16.395  -15.915  0.110
  -1   2   0   37.814   37.892  0.091
   0   2   0   57.065  -60.811  0.287
   1   2   0    5.166   -5.384  0.052
   2   2   0   22.672  -24.184  0.085
   3   2   0   13.678   12.362  0.105
   4   2   0    8.143   -7.613  0.079
   5   2   0    3.147    3.487  0.087
   6   2   0    1.447   -1.221  0.129
   7   2   0    2.079   -2.187  0.104
  -5   3   0    1.949    2.076  0.110
  -4   3   0    2.918   -3.065  0.101
  -3   3   0   10.673  -10.689  0.106
  -2   3   0    7.499   -8.785  0.070
  -1   3   0   25.468   27.112  0.109
   0   3   0   13.832  -13.846  0.094
   1   3   0   33.549  -34.422  0.091
   2   3   0    2.308    2.250  0.051
   3   3   0   12.768   12.820  0.111
   4   3   0    3.182   -3.115  0.070
   5   3   0    3.393    2.060  0.089
   6   3   0    8.752   -7.863  0.093
   7   3   0    5.239    4.732  0.087
  -5   4   0    1.995   -1.900  0.097
  -4   4   0    1.022    1.272  0.319
  -3   4   0    4.192    4.354  0.086
  -2   4   0    4.549    3.726  0.078
  -1   4   0   14.343  -14.094  0.129
   0   4   0    5.859    6.204  0.058
   1   4   0   13.357  -12.284  0.109
   2   4   0   26.999   26.665  0.112
   3   4   0    3.724   -3.072  0.063
   4   4   0   10.971   11.121  0.121
   5   4   0   12.191  -12.380  0.122
   6   4   0    0.453    0.178  0.424
   7   4   0    4.535    4.726  0.089
  -4   5   0    5.482    5.673  0.084
  -3   5   0    0.627   -0.441  0.415
  -2   5   0    1.089   -1.038  0.334
  -1   5   0    8.094    7.918  0.079
   0   5   0    4.395    4.642  0.071
   1   5   0   10.148   -9.350  0.101
   2   5   0   15.186   15.431  0.129
   3   5   0   10.724  -10.520  0.120
   4   5   0   13.269   12.684  0.129
   5   5   0    2.373   -2.148  0.096
   6   5   0    3.300   -3.343  0.102
   7   5   0    0.548    0.304  0.400
  -3   6   0    3.322    3.279  0.093
  -2   6   0    7.397   -7.539  0.090
  -1   6   0    2.467    2.041  0.105
   0   6   0    5.927   -5.851  0.084
   1   6   0   22.194   22.637  0.150
   2   6   0    8.707   -9.441  0.086
   3   6   0    9.449   -9.922  0.094
   4   6   0    9.686   10.310  0.099
   5   6   0   13.226  -13.557  0.145
   6   6   0    8.897    8.939  0.088
   7   6   0    1.247    0.812  0.112
  -2   7   0    0.668    0.275  0.386
  -1   7   0    1.964   -1.847  0.103
   0   7   0   13.543  -13.245  0.143
   1   7   0   11.152   10.451  0.109
   2   7   0    0.842   -0.145  0.366
   3   7   0    1.010    1.014  0.342
   4   7   0   14.128  -14.644  0.144
   5   7   0    7.561    8.123  0.090
   6   7   0    2.766    2.752  0.098
   7   7   0    4.692   -4.609  0.078
  -1   8   0    3.565    3.738  0.087
   0   8   0    2.185   -2.148  0.093
   1   8   0    1.985    1.679  0.104
   2   8   0   11.945  -11.990  0.117
   3   8   0    8.832    8.597  0.090
   4   8   0    1.974   -1.709  0.101
   5   8   0    0.816   -0.642  0.314
   6   8   0    1.987    1.836  0.092
   0   9   0    4.108    4.128  0.078
   1   9   0    2.702   -2.527  0.090
   2   9   0    2.865    2.474  0.088
   3   9   0    2.117   -2.156  0.096
   4   9   0    3.310    3.260  0.090
   5   9   0    3.995   -3.873  0.084
  -5  -9   1    0.000    0.259 10.056
  -4  -9   1    1.046   -1.089  0.117
  -3  -9   1    1.683    1.775  0.103
  -2  -9   1    0.783    0.612  0.193
  -1  -9   1    1.545    1.356  0.110
   0  -9   1    1.847    2.066  0.085
  -6  -8   1    4.240    4.203  0.085
  -5  -8   1    3.636   -3.443  0.088
  -4  -8   1    1.227   -1.261  0.145
  -3  -8   1    4.772    4.439  0.092
  -2  -8   1    3.449   -3.398  0.097
  -1  -8   1    6.996    7.103  0.091
   0  -8   1   11.188  -10.634  0.108
   1  -8   1    8.822    8.795  0.087
  -7  -7   1    0.431   -0.465  0.202
  -6  -7   1    0.854   -0.492  0.246
  -5  -7   1    7.647   -7.885  0.090
  -4  -7   1   12.083   12.603  0.119
  -3  -7   1    3.056   -3.150  0.098
  -2  -7   1    6.426   -6.334  0.088
  -1  -7   1   10.051    9.905  0.102
   0  -7   1   15.932  -16.134  0.145
   1  -7   1    5.289    5.375  0.089
   2  -7   1    2.673   -2.646  0.090
  -7  -6   1    0.806    0.699  0.149
  -6  -6   1    7.265   -6.973  0.090
  -5  -6   1    3.355    3.192  0.097
  -4  -6   1    3.333    3.283  0.093
  -3  -6   1    7.164   -7.356  0.082
  -2  -6   1    6.507    6.326  0.080
  -1  -6   1   18.520  -19.378  0.151
   0  -6   1   17.467   17.341  0.158
   1  -6   1    4.029   -3.863  0.091
   2  -6   1    9.154   -8.988  0.090
   3  -6   1    3.411    3.173  0.087
  -7  -5   1    2.802    2.746  0.089
  -6  -5   1    5.212    4.974  0.092
  -5  -5   1    5.518   -6.157  0.088
  -4  -5   1    2.136    2.073  0.089
  -3  -5   1    0.767   -0.439  0.271
  -2  -5   1    9.252    9.626  0.093
  -1  -5   1   17.746  -18.789  0.132
   0  -5   1    0.470   -0.033  0.407
   1  -5   1   11.294   11.679  0.107
   2  -5   1   15.086   15.226  0.142
   3  -5   1   13.536  -13.538  0.140
   4  -5   1    1.732   -1.764  0.099
  -7  -4   1    1.902   -2.183  0.103
  -6  -4   1    4.065   -3.361  0.094
  -5  -4   1   13.217   13.320  0.136
  -4  -4   1    8.549    8.691  0.086
  -3  -4   1   30.107  -29.526  0.124
  -2  -4   1   21.509   20.752  0.114
  -1  -4   1    9.042   10.120  0.096
   0  -4   1    7.948    7.917  0.083
   1  -4   1    3.781   -3.872  0.068
   2  -4   1    5.693   -5.697  0.079
   3  -4   1   12.998   13.998  0.126
   4  -4   1    1.018    0.121  0.296
   5  -4   1    6.770   -6.546  0.080
  -7  -3   1    2.431    1.997  0.089
  -6  -3   1    3.116    3.391  0.100
  -5  -3   1    4.736    4.402  0.084
  -4  -3   1   13.406  -12.434  0.133
  -3  -3   1    1.948    2.491  0.064
  -2  -3   1    9.551   -7.651  0.085
  -1  -3   1   25.125   25.602  0.092
   0  -3   1    7.373    8.405  0.074
   1  -3   1    3.552   -4.492  0.057
   2  -3   1   22.532  -23.008  0.129
   3  -3   1    9.754    9.976  0.099
   4  -3   1    4.909   -5.100  0.092
   5  -3   1    3.798    3.891  0.092
  -7  -2   1    2.723    3.025  0.093
  -6  -2   1    9.796  -10.300  0.096
  -5  -2   1   10.799   11.555  0.109
  -4  -2   1   13.888  -13.788  0.130
  -3  -2   1   10.081    9.070  0.092
  -2  -2   1   14.428  -14.797  0.086
  -1  -2   1   31.784  -32.188  0.076
   0  -2   1   27.841   28.282  0.077
   1  -2   1    5.850   -5.277  0.056
   2  -2   1   24.600  -24.271  0.111
   3  -2   1    0.000   -0.299  9.999
   4  -2   1    5.638   -5.366  0.084
   5  -2   1    8.439    8.288  0.091
   6  -2   1    9.335   -9.201  0.090
  -7  -1   1    0.448   -0.485  0.429
  -6  -1   1    4.136    4.703  0.098
  -5  -1   1   11.600  -12.172  0.123
  -4  -1   1    1.804   -2.165  0.079
  -3  -1   1    2.337   -1.569  0.057
  -2  -1   1   31.804   30.941  0.083
  -1  -1   1   44.185  -44.882  0.230
   0  -1   1   16.109   16.986  0.055
   1  -1   1   63.816  -63.097  0.289
   2  -1   1   39.269   38.184  0.098
   3  -1   1    2.431    2.359  0.067
   4  -1   1    4.252   -3.970  0.079
   5  -1   1    3.628    3.928  0.095
   6  -1   1    2.542   -2.652  0.090
  -7   0   1    1.361    1.130  0.091
  -6   0   1    2.895    2.614  0.095
  -5   0   1    6.166   -6.316  0.086
  -4   0   1   11.332  -10.232  0.119
  -3   0   1   20.908   20.156  0.111
  -2   0   1   11.548   12.030  0.085
  -1   0   1    1.677   -0.518  0.032
   0   0   1    1.697   -1.418  0.020
   1   0   1   16.757  -16.581  0.060
   2   0   1   59.879   58.694  0.322
   3   0   1   28.119  -27.674  0.111
   4   0   1   23.456   21.775  0.138
   5   0   1   11.516  -11.477  0.113
   6   0   1    7.190    7.467  0.090
   7   0   1    2.171    2.003  0.085
  -6   1   1    4.071   -3.868  0.087
  -5   1   1   15.984   15.584  0.143
  -4   1   1    9.267   -8.703  0.090
  -3   1   1   16.585   16.957  0.121
  -2   1   1    8.877   -9.896  0.083
  -1   1   1   15.471   16.940  0.072
   0   1   1    7.451   -6.624  0.053
   1   1   1    4.583    4.379  0.047
   2   1   1   29.438   28.636  0.082
   3   1   1   16.751   17.311  0.105
   4   1   1   18.097  -18.152  0.131
   5   1   1    3.174    3.159  0.091
   6   1   1    3.785   -4.124  0.094
   7   1   1    2.731    2.838  0.087
  -6   2   1    0.770    0.942  0.267
  -5   2   1    2.969   -2.764  0.103
  -4   2   1    8.913    9.167  0.091
  -3   2   1    8.349    8.502  0.083
  -2   2   1   27.717  -28.445  0.111
  -1   2   1   33.416   33.592  0.091
   0   2   1   18.827  -19.487  0.075
   1   2   1    3.318   -2.520  0.036
   2   2   1    7.756   -8.040  0.074
   3   2   1   16.297   15.881  0.105
   4   2   1    6.262   -5.682  0.065
   5   2   1    4.215   -4.357  0.085
   6   2   1    5.125   -4.398  0.093
   7   2   1    5.229    4.950  0.088
  -5   3   1    8.042   -7.770  0.084
  -4   3   1    3.624    3.106  0.100
  -3   3   1    1.379    1.240  0.097
  -2   3   1   14.156  -14.156  0.128
  -1   3   1   11.002   -9.172  0.093
   0   3   1    5.576   -6.420  0.055
   1   3   1   30.445   30.201  0.091
   2   3   1    6.200   -7.128  0.063
   3   3   1   44.464  -42.603  0.113
   4   3   1   15.274   14.766  0.131
   5   3   1    2.480    2.272  0.088
   6   3   1    3.078    3.614  0.101
   7   3   1    1.442   -1.386  0.122
  -5   4   1    2.756    2.477  0.089
  -4   4   1    3.101    2.957  0.094
  -3   4   1   10.057  -10.015  0.099
  -2   4   1    5.016   -5.439  0.078
  -1   4   1    5.791    6.378  0.065
   0   4   1    2.045   -2.135  0.065
   1   4   1    6.486    6.026  0.063
   2   4   1    4.793   -4.342  0.057
   3   4   1   10.839  -10.606  0.106
   4   4   1    8.860    9.319  0.092
   5   4   1    7.429   -6.692  0.083
   6   4   1    5.325    4.670  0.093
   7   4   1    0.489   -0.329  0.424
  -4   5   1    1.987   -1.952  0.098
  -3   5   1    6.202    6.103  0.090
  -2   5   1    6.002    5.675  0.086
  -1   5   1    2.724   -1.961  0.093
   0   5   1    2.334   -1.101  0.077
   1   5   1    1.073   -0.490  0.090
   2   5   1   12.085   12.941  0.112
   3   5   1    7.636   -6.773  0.075
   4   5   1    2.188   -0.934  0.090
   5   5   1    5.966    5.885  0.085
   6   5   1    5.371    5.589  0.093
   7   5   1    5.749   -5.879  0.085
  -3   6   1    6.362   -6.443  0.087
  -2   6   1    8.765    8.839  0.090
  -1   6   1    6.259    6.113  0.091
   0   6   1    2.175   -1.986  0.102
   1   6   1    3.804    4.210  0.083
   2   6   1   16.990  -17.103  0.150
   3   6   1   13.234   13.347  0.132
   4   6   1    5.835    6.179  0.086
   5   6   1    7.505   -7.843  0.092
   6   6   1    3.350    3.148  0.098
   7   6   1    1.179   -1.212  0.125
  -2   7   1    2.745   -2.857  0.095
  -1   7   1    9.691    9.616  0.105
   0   7   1   10.470  -10.680  0.102
   1   7   1    1.804    2.075  0.115
   2   7   1    7.759   -7.630  0.088
   3   7   1   11.561   11.673  0.117
   4   7   1    2.320   -1.959  0.107
   5   7   1    4.631   -4.772  0.096
   6   7   1    1.282   -1.110  0.117
   7   7   1    1.760   -1.613  0.088
  -1   8   1    9.767   -9.753  0.100
   0   8   1    7.301    7.526  0.085
   1   8   1    0.560    0.333  0.263
   2   8   1    9.338   -9.414  0.096
   3   8   1    4.662    4.727  0.095
   4   8   1    2.875   -2.894  0.099
   5   8   1    6.857    6.849  0.086
   6   8   1    6.251   -6.480  0.085
   0   9   1    1.948    2.137  0.084
   1   9   1    1.373   -1.333  0.114
   2   9   1    5.745    5.925  0.086
   3   9   1    1.029   -1.165  0.141
   4   9   1    6.271   -6.512  0.083
   5   9   1    2.040    1.984  0.087
  -5  -9   2    2.323   -2.490  0.089
  -4  -9   2    0.000   -0.161 10.080
  -3  -9   2    6.584    6.660  0.083
  -2  -9   2    5.562   -5.278  0.086
  -1  -9   2    3.200    3.319  0.089
  -6  -8   2    0.000   -0.464 10.056
  -5  -8   2    5.123    5.318  0.093
  -4  -8   2    0.999    0.605  0.311
  -3  -8   2    8.257   -8.140  0.090
  -2  -8   2    1.993    1.919  0.117
  -1  -8   2    6.256    6.230  0.091
   0  -8   2    0.284   -0.182  0.789
   1  -8   2    2.103    2.034  0.096
  -7  -7   2    1.267    0.870  0.096
  -6  -7   2    4.293    4.598  0.090
  -5  -7   2    5.063   -5.451  0.092
  -4  -7   2    5.765    6.140  0.096
  -3  -7   2    5.943   -6.292  0.094
  -2  -7   2    6.171    6.287  0.094
  -1  -7   2    9.160   -9.621  0.091
   0  -7   2    3.335    3.532  0.098
   1  -7   2    2.954    2.984  0.092
   2  -7   2    2.738   -2.699  0.090
  -7  -6   2    3.200    2.803  0.083
  -6  -6   2    4.835   -4.263  0.091
  -5  -6   2    0.847    1.027  0.397
  -4  -6   2    1.958   -2.120  0.105
  -3  -6   2    4.655   -4.438  0.084
  -2  -6   2    4.917    4.244  0.081
  -1  -6   2    0.793    0.372  0.247
   0  -6   2    2.107   -1.855  0.105
   1  -6   2    7.046   -7.516  0.092
   2  -6   2    0.000    0.287 10.022
   3  -6   2    0.807   -1.060  0.139
  -7  -5   2    3.469    3.569  0.085
  -6  -5   2    2.128   -2.238  0.100
  -5  -5   2    5.250    5.164  0.088
  -4  -5   2   10.934  -10.781  0.109
  -3  -5   2    5.679   -5.755  0.075
  -2  -5   2   13.993   12.710  0.134
  -1  -5   2    4.535   -4.489  0.071
   0  -5   2    5.533    5.667  0.075
   1  -5   2    4.532   -4.052  0.085
   2  -5   2    2.963   -3.373  0.093
   3  -5   2    3.805    4.199  0.094
   4  -5   2    0.866   -0.689  0.270
  -7  -4   2    0.874    0.717  0.255
  -6  -4   2    6.858   -6.765  0.093
  -5  -4   2    0.619   -0.932  0.451
  -4  -4   2    2.363    2.516  0.086
  -3  -4   2   19.482   18.639  0.126
  -2  -4   2    5.064   -4.610  0.059
  -1  -4   2   21.056  -21.334  0.114
   0  -4   2   18.329   18.865  0.119
   1  -4   2    4.133   -3.750  0.068
   2  -4   2   13.516   13.568  0.131
   3  -4   2    0.777    0.920  0.355
   4  -4   2    3.272   -3.122  0.093
   5  -4   2    2.091    2.360  0.090
  -7  -3   2    0.680    0.709  0.310
  -6  -3   2    3.542    3.295  0.099
  -5  -3   2    5.074   -5.088  0.084
  -4  -3   2    4.800   -4.044  0.069
  -3  -3   2   15.537   16.386  0.115
  -2  -3   2   16.044   16.326  0.100
  -1  -3   2    8.120   -8.166  0.082
   0  -3   2   16.839  -16.156  0.099
   1  -3   2    3.348    2.178  0.059
   2  -3   2    2.284    1.846  0.073
   3  -3   2    8.834    8.971  0.095
   4  -3   2    4.025   -3.909  0.098
   5  -3   2    0.690   -0.223  0.167
  -7  -2   2    5.093   -4.733  0.085
  -6  -2   2    0.554    0.879  0.479
  -5  -2   2   11.316   10.565  0.109
  -4  -2   2    0.812   -0.245  0.121
  -3  -2   2   13.248  -12.970  0.108
  -2  -2   2   17.738  -17.317  0.090
  -1  -2   2   28.801   28.929  0.080
   0  -2   2   16.328  -15.925  0.080
   1  -2   2    4.265   -4.140  0.046
   2  -2   2    3.594   -3.241  0.060
   3  -2   2    4.547   -4.305  0.071
   4  -2   2    4.964   -5.122  0.086
   5  -2   2    0.938   -0.974  0.325
   6  -2   2    1.462   -1.650  0.118
  -7  -1   2    2.120   -2.054  0.095
  -6  -1   2    8.701   -8.491  0.091
  -5  -1   2    3.895    3.911  0.089
  -4  -1   2    1.037    1.179  0.090
  -3  -1   2   32.419   31.387  0.109
  -2  -1   2   65.108  -64.123  0.328
  -1  -1   2   67.053  -65.786  0.272
   0  -1   2   79.181   78.141  0.275
   1  -1   2   23.889  -25.671  0.078
   2  -1   2   21.474   21.112  0.099
   3  -1   2   27.836  -27.135  0.124
   4  -1   2    1.087    0.595  0.124
   5  -1   2    6.358    6.809  0.093
   6  -1   2    3.003   -2.882  0.093
  -7   0   2    1.560    1.523  0.085
  -6   0   2    3.353    3.356  0.100
  -5   0   2    1.230   -0.993  0.130
  -4   0   2    8.707   -8.990  0.085
  -3   0   2    6.998   -6.921  0.074
  -2   0   2    7.833    8.533  0.076
  -1   0   2   33.435   34.106  0.237
   0   0   2   38.881  -40.572  0.197
   1   0   2    8.383   -7.930  0.066
   2   0   2   19.605   20.562  0.088
   3   0   2    8.109   -8.430  0.080
   4   0   2   12.648   13.069  0.121
   5   0   2    7.188   -7.536  0.086
   6   0   2    5.775    5.952  0.090
   7   0   2    1.375    1.126  0.087
  -6   1   2   10.521   10.492  0.110
  -5   1   2    2.856   -2.620  0.102
  -4   1   2    2.427    2.566  0.086
  -3   1   2    1.065   -0.745  0.081
  -2   1   2   15.813  -16.596  0.097
  -1   1   2   61.122   61.131  0.295
   0   1   2    3.748    4.244  0.038
   1   1   2   25.294   24.618  0.066
   2   1   2    9.736  -10.117  0.083
   3   1   2   16.537  -16.835  0.107
   4   1   2   14.906   13.845  0.132
   5   1   2    4.887    4.831  0.084
   6   1   2    2.020    2.315  0.110
   7   1   2    3.639   -3.577  0.090
  -6   2   2    3.793   -3.491  0.087
  -5   2   2    3.291   -3.540  0.100
  -4   2   2   17.080   18.136  0.161
  -3   2   2   10.935  -10.808  0.106
  -2   2   2    5.523    3.581  0.057
  -1   2   2   15.663   16.506  0.091
   0   2   2    2.841    3.609  0.039
   1   2   2    8.823   10.156  0.076
   2   2   2   24.893  -25.282  0.088
   3   2   2   13.053   13.401  0.107
   4   2   2    5.795    5.125  0.065
   5   2   2    1.257   -1.698  0.124
   6   2   2    5.016   -4.887  0.093
   7   2   2    1.468    1.266  0.107
  -5   3   2    0.583   -0.108  0.386
  -4   3   2   19.844  -19.692  0.165
  -3   3   2   11.760   12.772  0.118
  -2   3   2   17.826   16.887  0.129
  -1   3   2    6.308   -5.714  0.064
   0   3   2   34.441  -34.002  0.097
   1   3   2    4.296   -3.706  0.045
   2   3   2    4.091   -4.324  0.050
   3   3   2    9.852   11.459  0.097
   4   3   2    4.532   -5.350  0.068
   5   3   2    3.571   -3.703  0.082
   6   3   2    1.047    0.830  0.167
   7   3   2    1.491   -1.181  0.130
  -5   4   2    0.000    0.160 10.096
  -4   4   2    5.820    5.842  0.090
  -3   4   2   10.675  -10.730  0.107
  -2   4   2   12.767  -12.339  0.128
  -1   4   2   18.211   17.321  0.130
   0   4   2   10.558  -10.929  0.100
   1   4   2    6.791   -7.200  0.067
   2   4   2    3.629   -4.012  0.059
   3   4   2    1.662    1.855  0.074
   4   4   2    5.840    6.513  0.071
   5   4   2    7.271   -5.843  0.083
   6   4   2    2.435   -2.756  0.107
   7   4   2    1.087    0.946  0.137
  -4   5   2    6.305    6.367  0.082
  -3   5   2    2.198   -2.230  0.104
  -2   5   2    8.070    8.507  0.085
  -1   5   2   19.069  -19.652  0.150
   0   5   2    2.225    1.783  0.082
   1   5   2   16.492   16.493  0.130
   2   5   2    5.345   -5.142  0.066
   3   5   2    5.666    4.970  0.070
   4   5   2    9.212    9.478  0.091
   5   5   2   17.445  -17.847  0.163
   6   5   2   11.541   11.900  0.117
   7   5   2    4.023   -4.296  0.089
  -3   6   2    1.772    1.867  0.104
  -2   6   2    6.130    5.641  0.091
  -1   6   2    4.992   -4.558  0.092
   0   6   2    6.754    6.885  0.085
   1   6   2    2.567   -2.325  0.088
   2   6   2   10.265   10.232  0.098
   3   6   2    1.069    0.636  0.130
   4   6   2   14.636  -15.143  0.139
   5   6   2   13.872   13.856  0.128
   6   6   2    0.617   -1.279  0.523
   7   6   2    1.383   -1.220  0.119
  -2   7   2    0.000    0.286 10.118
  -1   7   2    1.203   -1.086  0.134
   0   7   2    2.290    1.870  0.103
   1   7   2   11.733   12.217  0.117
   2   7   2   14.080  -13.890  0.141
   3   7   2   10.825   10.925  0.107
   4   7   2   14.889  -14.910  0.144
   5   7   2    8.448    8.338  0.090
   6   7   2    1.977   -1.973  0.103
   7   7   2    2.547    2.678  0.083
  -1   8   2    1.340    1.561  0.116
   0   8   2    0.877    0.663  0.327
   1   8   2    6.941   -7.065  0.088
   2   8   2    3.172    3.400  0.103
   3   8   2    0.000   -0.373 10.093
   4   8   2    0.972   -0.544  0.283
   5   8   2    2.215   -1.893  0.097
   6   8   2    0.613   -0.150  0.331
   0   9   2    2.327    2.429  0.084
   1   9   2    2.568   -2.074  0.091
   2   9   2    0.470    0.474  0.407
   3   9   2    9.191   -9.236  0.096
   4   9   2    7.617    7.851  0.081
   5   9   2    2.375    2.125  0.087
  -5  -9   3    3.515   -3.449  0.079
  -4  -9   3    1.459    1.296  0.095
  -3  -9   3    0.922   -0.779  0.154
  -2  -9   3    3.902    3.539  0.088
  -1  -9   3    1.727   -1.497  0.101
  -6  -8   3    1.817   -1.664  0.088
  -5  -8   3    3.105   -3.591  0.096
  -4  -8   3    8.266    8.609  0.087
  -3  -8   3    8.149   -8.187  0.090
  -2  -8   3    6.313    6.061  0.089
  -1  -8   3    0.983    1.353  0.264
   0  -8   3    1.790    1.189  0.109
   1  -8   3    0.660   -0.641  0.355
  -7  -7   3    2.741    2.781  0.079
  -6  -7   3    4.933   -4.788  0.086
  -5  -7   3    3.668    3.284  0.095
  -4  -7   3    3.372   -3.166  0.102
  -3  -7   3    9.231    9.377  0.093
  -2  -7   3    1.017   -1.185  0.321
  -1  -7   3   13.366  -13.769  0.143
   0  -7   3   11.199   11.291  0.116
   1  -7   3    0.297    0.179  0.904
   2  -7   3    0.000    0.707 10.118
  -7  -6   3    1.345    1.337  0.100
  -6  -6   3    0.000   -0.595 10.067
  -5  -6   3    4.092    4.124  0.097
  -4  -6   3   11.423  -11.463  0.117
  -3  -6   3   10.529   10.527  0.104
  -2  -6   3    1.371    1.032  0.115
  -1  -6   3    1.078    1.124  0.154
   0  -6   3   17.618  -17.973  0.161
   1  -6   3    0.782    0.449  0.319
   2  -6   3    7.442    7.494  0.090
   3  -6   3    0.000    0.083 10.097
  -7  -5   3    6.525   -6.470  0.084
  -6  -5   3    1.233   -0.960  0.132
  -5  -5   3    7.318    7.446  0.092
  -4  -5   3    2.918    2.299  0.086
  -3  -5   3   14.428  -14.131  0.144
  -2  -5   3    4.814   -5.273  0.070
  -1  -5   3    2.123    1.736  0.079
   0  -5   3   14.940   14.457  0.144
   1  -5   3   10.944  -11.024  0.111
   2  -5   3    7.208   -7.557  0.092
   3  -5   3    2.851    2.773  0.096
   4  -5   3    4.600    4.165  0.087
  -7  -4   3    1.575   -1.212  0.107
  -6  -4   3    4.415    4.494  0.094
  -5  -4   3    4.191   -4.319  0.088
  -4  -4   3   13.797   13.746  0.126
  -3  -4   3   13.859  -15.274  0.130
  -2  -4   3    9.439   -9.561  0.094
  -1  -4   3    1.963    1.072  0.069
   0  -4   3   18.973   19.566  0.123
   1  -4   3    2.520   -2.572  0.077
   2  -4   3    5.691    6.261  0.082
   3  -4   3    5.060   -5.270  0.092
   4  -4   3    2.412    2.010  0.100
   5  -4   3    1.606    1.685  0.091
  -7  -3   3    2.824    2.896  0.088
  -6  -3   3    5.585   -5.838  0.094
  -5  -3   3    8.258    8.351  0.083
  -4  -3   3   18.616  -17.558  0.139
  -3  -3   3   33.569   33.476  0.121
  -2  -3   3    1.510   -1.698  0.067
  -1  -3   3   16.519  -16.491  0.099
   0  -3   3   11.413   12.898  0.104
   1  -3   3   11.394   10.703  0.101
   2  -3   3    1.228    0.138  0.096
   3  -3   3    2.664   -2.206  0.093
   4  -3   3    2.359    2.223  0.105
   5  -3   3    6.424    6.486  0.087
  -7  -2   3    0.265    0.122  0.663
  -6  -2   3    8.098    8.165  0.092
  -5  -2   3    2.921   -2.960  0.090
  -4  -2   3    8.753   -8.456  0.089
  -3  -2   3    0.862    0.598  0.096
  -2  -2   3   11.040  -11.236  0.095
  -1  -2   3   76.119   75.098  0.339
   0  -2   3   24.777  -25.618  0.087
   1  -2   3   30.192  -29.335  0.099
   2  -2   3    0.462   -0.032  0.337
   3  -2   3    4.925    4.487  0.077
   4  -2   3    5.784   -5.974  0.085
   5  -2   3    5.363    5.369  0.091
   6  -2   3    2.615   -2.320  0.090
  -7  -1   3    1.057    0.766  0.108
  -6  -1   3    6.308    5.928  0.091
  -5  -1   3   11.798  -11.839  0.124
  -4  -1   3    1.922   -2.161  0.080
  -3  -1   3    3.882    4.032  0.057
  -2  -1   3    3.668    3.264  0.044
  -1  -1   3    4.441   -5.216  0.044
   0  -1   3   58.317  -58.219  0.278
   1  -1   3   22.516   21.316  0.084
   2  -1   3    1.305    0.810  0.062
   3  -1   3   22.752  -21.870  0.127
   4  -1   3   15.334   15.251  0.151
   5  -1   3   19.190  -19.509  0.166
   6  -1   3    8.097    8.157  0.087
  -7   0   3    3.937   -3.727  0.078
  -6   0   3    3.225   -3.126  0.093
  -5   0   3    2.156    1.831  0.096
  -4   0   3    1.574   -1.640  0.092
  -3   0   3    8.284   -9.115  0.083
  -2   0   3   11.461   11.500  0.093
  -1   0   3   12.719  -12.188  0.073
   0   0   3    2.091    2.218  0.034
   1   0   3   61.060  -59.153  0.287
   2   0   3   21.685   21.223  0.093
   3   0   3   12.506   12.618  0.116
   4   0   3    0.559   -0.009  0.280
   5   0   3    3.983   -3.662  0.087
   6   0   3    3.305   -3.499  0.094
   7   0   3    1.718   -1.815  0.094
  -6   1   3    3.116   -2.914  0.097
  -5   1   3    5.543   -5.437  0.093
  -4   1   3   13.917   14.660  0.132
  -3   1   3   12.288  -12.763  0.110
  -2   1   3    7.538    8.055  0.072
  -1   1   3    0.455    0.828  0.213
   0   1   3    1.561   -1.960  0.040
   1   1   3   25.393   23.614  0.073
   2   1   3    1.943   -1.513  0.045
   3   1   3   11.458   11.093  0.110
   4   1   3    2.594    1.772  0.075
   5   1   3    1.140    1.203  0.116
   6   1   3    0.841   -0.506  0.166
   7   1   3    3.719    3.653  0.088
  -6   2   3    0.553    0.419  0.265
  -5   2   3    1.001    0.688  0.128
  -4   2   3    2.060    2.038  0.109
  -3   2   3   20.852   20.956  0.140
  -2   2   3   19.169  -18.500  0.115
  -1   2   3    9.691   -8.934  0.095
   0   2   3    6.364    6.086  0.064
   1   2   3   55.344   55.163  0.305
   2   2   3    6.746   -7.570  0.072
   3   2   3    0.376    1.211  0.326
   4   2   3    8.928   -9.970  0.087
   5   2   3    1.356    1.525  0.119
   6   2   3    5.131    4.940  0.091
   7   2   3    1.820    1.702  0.095
  -5   3   3    1.977    1.898  0.099
  -4   3   3    3.484    3.406  0.096
  -3   3   3    1.496   -1.273  0.101
  -2   3   3    2.248   -2.427  0.073
  -1   3   3   17.297   18.331  0.113
   0   3   3   35.916  -33.826  0.100
   1   3   3   45.844   44.422  0.098
   2   3   3   23.057  -21.727  0.101
   3   3   3    5.462   -6.027  0.059
   4   3   3    2.163    1.492  0.081
   5   3   3    1.835    1.026  0.098
   6   3   3    1.715   -1.699  0.113
   7   3   3    3.607   -3.718  0.090
  -5   4   3    0.631    0.617  0.251
  -4   4   3    4.313   -4.497  0.091
  -3   4   3    8.701   -8.550  0.090
  -2   4   3   10.335   10.487  0.107
  -1   4   3   14.965  -14.578  0.133
   0   4   3   19.855   19.109  0.119
   1   4   3   19.894  -21.027  0.112
   2   4   3    7.792    8.316  0.081
   3   4   3    2.061   -1.418  0.071
   4   4   3   20.575  -20.121  0.141
   5   4   3    3.539    3.100  0.092
   6   4   3   14.924   14.967  0.144
   7   4   3    5.734   -5.676  0.085
  -4   5   3    3.487    3.333  0.083
  -3   5   3   10.131  -10.079  0.107
  -2   5   3    5.021    4.786  0.087
  -1   5   3   12.761  -12.056  0.132
   0   5   3   21.482   20.800  0.140
   1   5   3   20.266  -21.052  0.133
   2   5   3    0.366   -0.248  0.409
   3   5   3    0.384   -0.266  0.489
   4   5   3    8.573    8.642  0.078
   5   5   3    0.000   -0.138 10.003
   6   5   3    7.896   -7.936  0.092
   7   5   3    2.601    2.800  0.089
  -3   6   3    1.412    1.307  0.113
  -2   6   3    3.611   -3.797  0.094
  -1   6   3   13.397   14.135  0.143
   0   6   3    6.012   -7.005  0.084
   1   6   3    0.785    0.648  0.280
   2   6   3   11.597  -12.475  0.117
   3   6   3   11.590   12.023  0.120
   4   6   3    7.619    7.921  0.085
   5   6   3    1.007   -0.520  0.137
   6   6   3    3.098   -3.291  0.095
   7   6   3    2.011   -1.849  0.091
  -2   7   3    2.358   -2.179  0.089
  -1   7   3    3.614   -4.057  0.093
   0   7   3    3.903    4.272  0.095
   1   7   3    5.985    6.002  0.092
   2   7   3    1.041   -0.417  0.141
   3   7   3    0.452   -0.485  0.640
   4   7   3    8.174   -8.668  0.091
   5   7   3   15.708   15.708  0.142
   6   7   3    6.969   -6.769  0.087
   7   7   3    0.802    0.723  0.202
  -1   8   3    1.866   -1.865  0.099
   0   8   3    2.366   -2.395  0.104
   1   8   3    6.752   -6.738  0.089
   2   8   3    9.018    9.009  0.091
   3   8   3    3.601    3.692  0.094
   4   8   3    2.373   -2.188  0.090
   5   8   3    7.626   -7.786  0.085
   6   8   3    0.000    0.716 10.056
   0   9   3    0.603   -0.883  0.250
   1   9   3    5.080   -4.743  0.082
   2   9   3    4.955    4.663  0.087
   3   9   3    5.978   -5.689  0.086
   4   9   3    4.868    4.715  0.082
   5   9   3    3.054   -2.743  0.084
  -5  -9   4    4.065    4.166  0.080
  -4  -9   4    0.610   -0.119  0.218
  -3  -9   4    2.544   -2.395  0.092
  -2  -9   4    2.680    2.928  0.114
  -1  -9   4    6.064   -6.347  0.081
  -6  -8   4    3.477    3.655  0.079
  -5  -8   4    0.527   -0.199  0.263
  -4  -8   4    3.644   -3.677  0.086
  -3  -8   4    0.821    0.670  0.162
  -2  -8   4    3.831    4.415  0.095
  -1  -8   4    0.651   -0.024  0.268
   0  -8   4    0.799   -0.227  0.255
   1  -8   4    3.370   -3.810  0.090
  -6  -7   4    1.019   -1.361  0.294
  -5  -7   4    3.374    3.132  0.093
  -4  -7   4    1.098   -0.489  0.164
  -3  -7   4    0.000   -0.790 10.093
  -2  -7   4    7.889   -8.068  0.093
  -1  -7   4   13.094   13.468  0.129
   0  -7   4    0.000    0.015 10.043
   1  -7   4    2.079    1.857  0.101
   2  -7   4    4.981   -4.668  0.085
  -7  -6   4    4.236   -3.871  0.080
  -6  -6   4    1.532    1.134  0.107
  -5  -6   4    5.693    5.778  0.094
  -4  -6   4    3.780   -3.529  0.092
  -3  -6   4    0.313   -0.158  0.952
  -2  -6   4    1.668   -0.802  0.108
  -1  -6   4    1.696   -1.098  0.107
   0  -6   4    3.200    3.333  0.093
   1  -6   4    1.364   -1.186  0.132
   2  -6   4    2.973   -2.927  0.099
   3  -6   4    1.350    1.348  0.107
  -7  -5   4    5.396    5.460  0.083
  -6  -5   4    2.021   -2.315  0.106
  -5  -5   4   15.216  -15.186  0.144
  -4  -5   4    5.772    6.214  0.084
  -3  -5   4    9.580    9.551  0.097
  -2  -5   4    1.719    1.036  0.101
  -1  -5   4   14.603  -14.762  0.142
   0  -5   4    5.048    4.241  0.080
   1  -5   4   11.337  -11.533  0.111
   2  -5   4    8.787    8.627  0.093
   3  -5   4    9.711   -9.451  0.091
   4  -5   4    3.360    3.285  0.085
  -7  -4   4    1.046    1.148  0.273
  -6  -4   4    2.399    2.522  0.102
  -5  -4   4    1.967    1.827  0.103
  -4  -4   4   14.121  -14.661  0.130
  -3  -4   4    2.188    1.680  0.080
  -2  -4   4   15.688   15.446  0.126
  -1  -4   4    7.029   -6.849  0.071
   0  -4   4    6.103   -5.968  0.065
   1  -4   4    2.242   -2.126  0.090
   2  -4   4    2.048    1.961  0.101
   3  -4   4    2.879    2.629  0.101
   4  -4   4    1.476   -1.784  0.118
   5  -4   4    0.576    0.043  0.337
  -7  -3   4    4.318   -4.211  0.088
  -6  -3   4    1.924    1.489  0.102
  -5  -3   4    1.057   -1.123  0.163
  -4  -3   4    7.540    7.612  0.075
  -3  -3   4    3.798    3.238  0.064
  -2  -3   4   19.794  -18.511  0.111
  -1  -3   4   37.872   36.492  0.108
   0  -3   4   37.617  -36.676  0.111
   1  -3   4   25.795   25.325  0.122
   2  -3   4    4.662    5.374  0.072
   3  -3   4    3.991    4.687  0.087
   4  -3   4    1.432   -1.327  0.127
   5  -3   4    0.779    0.033  0.364
  -7  -2   4    1.715   -1.548  0.100
  -6  -2   4    5.676   -5.711  0.092
  -5  -2   4    2.642    3.236  0.100
  -4  -2   4    5.448    5.567  0.071
  -3  -2   4    7.007    6.654  0.073
  -2  -2   4    4.714   -4.719  0.051
  -1  -2   4    6.906   -6.197  0.072
   0  -2   4   14.788   15.361  0.093
   1  -2   4    2.635   -2.121  0.055
   2  -2   4    4.179    3.863  0.063
   3  -2   4    2.767    2.674  0.086
   4  -2   4    0.000   -0.692  9.996
   5  -2   4    2.170   -1.966  0.105
   6  -2   4    2.694    2.703  0.086
  -7  -1   4    0.000   -0.618 10.037
  -6  -1   4    4.123    4.380  0.092
  -5  -1   4    2.815    2.253  0.092
  -4  -1   4    9.288    9.338  0.087
  -3  -1   4   15.669  -15.850  0.117
  -2  -1   4   16.747  -17.742  0.097
  -1  -1   4    3.805   -4.155  0.042
   0  -1   4   44.058   43.157  0.294
   1  -1   4   15.199  -16.565  0.091
   2  -1   4   17.782  -16.739  0.108
   3  -1   4    8.216   -7.731  0.080
   4  -1   4    4.893    5.181  0.085
   5  -1   4    4.942   -5.582  0.096
   6  -1   4    1.576   -1.295  0.108
  -7   0   4    1.741   -1.495  0.087
  -6   0   4    0.949   -1.412  0.361
  -5   0   4    3.894   -3.607  0.096
  -4   0   4    9.305    9.256  0.090
  -3   0   4    3.019   -3.721  0.064
  -2   0   4   12.902  -12.439  0.099
  -1   0   4   13.606  -13.634  0.082
   0   0   4   25.304  -25.108  0.075
   1   0   4   44.075   43.927  0.299
   2   0   4    8.266   -8.252  0.085
   3   0   4   31.025  -30.880  0.122
   4   0   4    5.109    5.029  0.077
   5   0   4    2.904    3.693  0.107
   6   0   4    1.656    1.395  0.104
   7   0   4    4.861   -4.746  0.072
  -6   1   4    3.012   -2.841  0.091
  -5   1   4    5.533   -5.899  0.091
  -4   1   4    5.841   -5.064  0.082
  -3   1   4    0.444    0.407  0.287
  -2   1   4   11.445   10.771  0.107
  -1   1   4   13.308  -13.397  0.088
   0   1   4    7.967    6.895  0.078
   1   1   4    1.951    1.655  0.044
   2   1   4   14.645  -14.247  0.094
   3   1   4   10.851   11.081  0.100
   4   1   4    5.847   -6.106  0.070
   5   1   4    8.961    9.194  0.088
   6   1   4    1.482    1.283  0.128
   7   1   4    1.583   -1.503  0.094
  -6   2   4    8.154    7.892  0.080
  -5   2   4   11.141   10.882  0.107
  -4   2   4   21.921  -22.287  0.162
  -3   2   4    6.339   -6.238  0.076
  -2   2   4   22.984   23.314  0.120
  -1   2   4   36.333   35.639  0.102
   0   2   4   29.117  -29.639  0.090
   1   2   4   16.038  -16.297  0.087
   2   2   4   10.224    9.887  0.097
   3   2   4   26.072   26.042  0.115
   4   2   4    8.083   -8.598  0.079
   5   2   4    3.286   -3.581  0.089
   6   2   4    3.632    3.403  0.094
   7   2   4    4.428    4.276  0.082
  -5   3   4    1.220    1.376  0.129
  -4   3   4   15.778   15.776  0.144
  -3   3   4    2.671   -2.885  0.091
  -2   3   4   13.254  -12.420  0.117
  -1   3   4    9.365   10.598  0.091
   0   3   4   18.115   17.789  0.104
   1   3   4    7.386   -7.341  0.071
   2   3   4   17.098  -17.467  0.105
   3   3   4   17.964   17.158  0.119
   4   3   4    8.129    7.712  0.081
   5   3   4    0.753    1.296  0.344
   6   3   4   11.156  -11.249  0.117
   7   3   4    1.751   -1.644  0.104
  -5   4   4    9.022   -8.868  0.088
  -4   4   4    5.491    6.065  0.090
  -3   4   4    0.453    0.577  0.577
  -2   4   4    6.905    6.869  0.081
  -1   4   4   14.499  -13.751  0.135
   0   4   4    2.963    4.534  0.065
   1   4   4    8.514   -7.201  0.090
   2   4   4    2.019   -2.009  0.065
   3   4   4    0.358   -0.746  0.400
   4   4   4    9.433    9.178  0.094
   5   4   4   10.060  -10.739  0.099
   6   4   4    2.956    3.440  0.104
   7   4   4    2.511   -2.603  0.093
  -4   5   4    7.437   -7.463  0.083
  -3   5   4    6.756    7.257  0.092
  -2   5   4    1.074    0.074  0.144
  -1   5   4   17.413  -18.004  0.154
   0   5   4    2.551    2.422  0.085
   1   5   4    1.388   -0.286  0.092
   2   5   4   21.843   21.487  0.135
   3   5   4   19.814  -19.667  0.141
   4   5   4    6.286   -6.569  0.081
   5   5   4    5.238    5.593  0.088
   6   5   4    2.496   -2.507  0.103
   7   5   4    2.449    2.421  0.093
  -3   6   4    0.891    0.453  0.240
  -2   6   4    0.537    0.132  0.465
  -1   6   4    0.451   -0.510  0.505
   0   6   4    4.224   -4.880  0.087
   1   6   4    2.455    2.622  0.085
   2   6   4    3.146    3.109  0.086
   3   6   4    9.896   10.559  0.102
   4   6   4   15.700  -16.023  0.138
   5   6   4    6.854    7.259  0.093
   6   6   4    0.754   -0.500  0.184
   7   6   4    1.569    1.421  0.094
  -2   7   4    4.759   -4.782  0.086
  -1   7   4   10.541   11.229  0.105
   0   7   4    2.444   -2.713  0.099
   1   7   4    0.553    0.252  0.250
   2   7   4    1.991    1.786  0.107
   3   7   4    1.752   -1.981  0.129
   4   7   4    4.364    4.373  0.096
   5   7   4    3.860   -4.073  0.097
   6   7   4    3.131    3.353  0.096
   7   7   4    4.595    4.253  0.074
  -1   8   4    1.276   -1.563  0.127
   0   8   4    4.215    4.116  0.090
   1   8   4    3.457    3.787  0.091
   2   8   4    2.890   -3.074  0.098
   3   8   4    5.765   -5.600  0.090
   4   8   4    4.092    4.113  0.090
   5   8   4    0.748   -0.061  0.267
   6   8   4    1.584    1.428  0.101
   0   9   4    3.240    3.321  0.073
   1   9   4    4.569   -4.628  0.083
   2   9   4    1.756   -1.852  0.090
   3   9   4    1.512    2.150  0.104
   4   9   4    0.444   -0.469  0.425
   5   9   4    2.815    3.111  0.081
  -4  -9   5    2.095    2.399  0.084
  -3  -9   5    0.812   -0.900  0.119
  -2  -9   5    5.465   -5.531  0.079
  -6  -8   5    2.329   -2.376  0.083
  -5  -8   5    0.894   -1.017  0.166
  -4  -8   5    0.622   -0.354  0.335
  -3  -8   5    3.968    4.050  0.088
  -2  -8   5    0.553    0.808  0.211
  -1  -8   5    3.631   -3.561  0.093
   0  -8   5    1.269   -1.454  0.134
   1  -8   5    0.800    0.843  0.147
  -6  -7   5    3.514    3.286  0.092
  -5  -7   5    2.661   -2.413  0.098
  -4  -7   5    3.553   -3.175  0.094
  -3  -7   5    4.666    4.169  0.100
  -2  -7   5    1.746    1.812  0.117
  -1  -7   5    2.745    2.497  0.104
   0  -7   5    0.732    0.127  0.143
   1  -7   5    0.283   -0.743  0.706
   2  -7   5    0.651   -0.747  0.305
  -7  -6   5    3.027   -2.964  0.076
  -6  -6   5    0.000   -0.313 10.056
  -5  -6   5    1.718    1.531  0.122
  -4  -6   5    8.493    7.994  0.092
  -3  -6   5    6.726   -6.071  0.088
  -2  -6   5    1.344   -1.397  0.118
  -1  -6   5    1.808   -1.738  0.099
   0  -6   5    4.061    3.755  0.093
   1  -6   5    4.531    4.672  0.093
   2  -6   5    1.271    1.415  0.132
   3  -6   5    6.689   -6.335  0.082
  -7  -5   5    3.356    3.428  0.089
  -6  -5   5    2.592   -2.227  0.095
  -5  -5   5    0.453   -0.479  0.640
  -4  -5   5    3.733    3.999  0.092
  -3  -5   5    2.315   -1.984  0.091
  -2  -5   5    0.914    0.308  0.348
  -1  -5   5    5.119   -4.541  0.078
   0  -5   5    3.697   -3.966  0.087
   1  -5   5    2.409   -2.757  0.097
   2  -5   5    2.911    2.753  0.101
   3  -5   5    0.911    0.897  0.165
   4  -5   5    3.290   -3.295  0.088
  -7  -4   5    1.316   -0.937  0.112
  -6  -4   5    0.000   -0.687 10.067
  -5  -4   5   10.894   11.076  0.108
  -4  -4   5   19.136  -18.929  0.154
  -3  -4   5    5.375    5.257  0.075
  -2  -4   5    7.155   -6.305  0.074
  -1  -4   5    9.413    7.740  0.092
   0  -4   5    0.836    0.193  0.116
   1  -4   5    5.545   -5.977  0.078
   2  -4   5    3.084   -3.164  0.091
   3  -4   5    1.875   -2.406  0.127
   4  -4   5    2.050    1.772  0.099
   5  -4   5    1.409    1.592  0.101
  -7  -3   5    3.082   -3.149  0.094
  -6  -3   5    0.000    0.189 10.067
  -5  -3   5    1.669   -1.248  0.108
  -4  -3   5   16.800   16.786  0.147
  -3  -3   5   18.128  -18.691  0.131
  -2  -3   5   17.472  -16.979  0.118
  -1  -3   5   14.994   15.463  0.113
   0  -3   5   20.472   19.801  0.117
   1  -3   5    2.262    1.859  0.072
   2  -3   5   12.303  -12.065  0.126
   3  -3   5    6.212    6.341  0.087
   4  -3   5    1.042    0.877  0.345
   5  -3   5    3.622    3.499  0.085
  -7  -2   5    1.983    1.919  0.098
  -6  -2   5    9.096    9.201  0.096
  -5  -2   5   16.808  -17.515  0.163
  -4  -2   5    1.078    0.736  0.129
  -3  -2   5   10.811   10.958  0.108
  -2  -2   5   23.918   25.442  0.109
  -1  -2   5   10.519  -10.093  0.100
   0  -2   5   27.064  -26.126  0.102
   1  -2   5   27.239   27.031  0.113
   2  -2   5    6.056    5.666  0.065
   3  -2   5    3.857   -3.674  0.082
   4  -2   5    6.249    6.855  0.091
   5  -2   5    3.828   -3.747  0.091
   6  -2   5    4.709    4.644  0.076
  -7  -1   5    3.885    3.774  0.080
  -6  -1   5    1.782   -1.897  0.116
  -5  -1   5    6.827    6.991  0.086
  -4  -1   5   14.212  -14.033  0.126
  -3  -1   5    5.892    4.677  0.063
  -2  -1   5   13.250   11.919  0.104
  -1  -1   5   12.423   11.490  0.092
   0  -1   5    2.288   -2.160  0.048
   1  -1   5   21.589  -21.325  0.099
   2  -1   5    2.109    2.256  0.066
   3  -1   5    3.595    3.244  0.073
   4  -1   5    1.869   -1.139  0.106
   5  -1   5    3.247    3.567  0.096
   6  -1   5    4.343   -4.095  0.086
  -6   0   5    5.609   -5.787  0.090
  -5   0   5   10.312   10.311  0.109
  -4   0   5    4.830   -5.123  0.083
  -3   0   5   10.878  -11.090  0.110
  -2   0   5   12.998   12.530  0.106
  -1   0   5    5.639   -6.109  0.056
   0   0   5   21.558  -21.847  0.085
   1   0   5   26.062  -27.198  0.092
   2   0   5   14.252   15.035  0.105
   3   0   5    9.528    9.235  0.099
   4   0   5   13.621  -14.129  0.130
   5   0   5    5.319   -5.249  0.090
   6   0   5    1.341    1.361  0.124
  -6   1   5    0.710    0.362  0.333
  -5   1   5   10.668  -10.244  0.110
  -4   1   5    6.865    6.599  0.084
  -3   1   5   16.505   15.975  0.136
  -2   1   5   26.527  -25.737  0.113
  -1   1   5   14.797  -14.310  0.096
   0   1   5   15.179   14.878  0.087
   1   1   5   23.817  -23.677  0.090
   2   1   5    1.214    1.369  0.066
   3   1   5    0.337    0.299  0.377
   4   1   5    9.227    9.121  0.094
   5   1   5    9.642   -9.555  0.095
   6   1   5    1.915   -1.961  0.104
   7   1   5    1.529    1.596  0.097
  -6   2   5    0.981   -0.751  0.135
  -5   2   5    0.864   -1.401  0.358
  -4   2   5    9.129    9.290  0.086
  -3   2   5   10.628  -10.763  0.104
  -2   2   5    1.769    1.375  0.077
  -1   2   5    5.456    5.126  0.055
   0   2   5   19.753  -20.023  0.096
   1   2   5   62.535   60.648  0.357
   2   2   5   22.869  -22.648  0.104
   3   2   5    9.679   -9.154  0.093
   4   2   5    5.378    5.625  0.075
   5   2   5    7.173    7.232  0.084
   6   2   5    0.705    0.452  0.263
   7   2   5    2.842   -2.911  0.092
  -5   3   5    0.868   -0.203  0.230
  -4   3   5    1.004   -0.929  0.147
  -3   3   5   10.901   11.141  0.113
  -2   3   5    3.033   -3.432  0.081
  -1   3   5   12.410  -11.823  0.122
   0   3   5   13.273   12.491  0.110
   1   3   5    9.447    9.070  0.092
   2   3   5   19.071   19.080  0.111
   3   3   5    9.121    8.311  0.097
   4   3   5   28.155  -27.824  0.143
   5   3   5    9.838    9.896  0.099
   6   3   5    6.437    6.386  0.092
   7   3   5    2.428    2.550  0.095
  -5   4   5    2.646    2.627  0.080
  -4   4   5    1.801   -1.514  0.104
  -3   4   5    4.163   -4.443  0.097
  -2   4   5   11.804   11.994  0.121
  -1   4   5    2.695   -1.998  0.081
   0   4   5    6.249    6.767  0.065
   1   4   5   17.276  -16.905  0.122
   2   4   5    9.078    9.514  0.087
   3   4   5   13.766  -13.696  0.134
   4   4   5   10.163    9.322  0.105
   5   4   5    2.767    3.036  0.091
   6   4   5    7.410   -7.118  0.090
   7   4   5    1.020    1.279  0.270
  -4   5   5    3.457   -3.129  0.093
  -3   5   5    4.592   -4.538  0.092
  -2   5   5    7.585   -7.289  0.091
  -1   5   5   14.971   15.121  0.136
   0   5   5    2.189    2.386  0.087
   1   5   5    9.236   -9.076  0.092
   2   5   5   13.122  -13.673  0.120
   3   5   5    5.268   -4.906  0.077
   4   5   5   13.158   13.188  0.135
   5   5   5   11.179  -11.391  0.108
   6   5   5    9.066    8.831  0.093
   7   5   5    6.294   -6.146  0.086
  -3   6   5    1.074    1.296  0.130
  -2   6   5    4.606   -4.118  0.094
  -1   6   5    2.220    1.735  0.105
   0   6   5    6.768   -6.811  0.085
   1   6   5    0.225   -0.087  0.504
   2   6   5    3.993    3.882  0.085
   3   6   5    1.495   -0.875  0.106
   4   6   5    4.142   -4.148  0.088
   5   6   5    5.329    5.525  0.094
   6   6   5    4.144   -4.319  0.088
   7   6   5    2.279    2.423  0.095
  -2   7   5    5.426    5.173  0.085
  -1   7   5    4.643   -4.449  0.089
   0   7   5    6.360    6.629  0.090
   1   7   5    1.010   -0.687  0.295
   2   7   5   15.773  -16.393  0.142
   3   7   5   17.629   18.309  0.165
   4   7   5    3.740    3.653  0.097
   5   7   5    0.000    0.298 10.003
   6   7   5    8.635   -8.433  0.084
   7   7   5    0.778    0.854  0.124
  -1   8   5    2.050    1.843  0.082
   0   8   5    3.874   -4.046  0.091
   1   8   5    3.966    3.938  0.091
   2   8   5   11.070   11.082  0.113
   3   8   5    9.129   -9.279  0.092
   4   8   5    2.958   -3.607  0.093
   5   8   5    6.485    7.045  0.086
   6   8   5    0.522    0.234  0.380
   1   9   5    0.985    0.551  0.128
   2   9   5    4.735    4.725  0.086
   3   9   5    0.519   -0.081  0.304
   4   9   5    0.432    0.395  0.413
  -3  -9   6    3.511   -3.631  0.078
  -2  -9   6    1.353   -0.990  0.099
  -5  -8   6    3.409   -3.449  0.084
  -4  -8   6    4.995    5.199  0.086
  -3  -8   6    2.431   -2.769  0.104
  -2  -8   6    0.623   -0.315  0.336
  -1  -8   6    4.661   -4.495  0.091
   0  -8   6    0.724    0.950  0.192
  -6  -7   6    1.275    1.137  0.110
  -5  -7   6    1.088    0.899  0.131
  -4  -7   6    0.609   -0.772  0.444
  -3  -7   6    3.367   -2.876  0.099
  -2  -7   6    4.788    4.353  0.096
  -1  -7   6    0.000    0.930 10.043
   0  -7   6    0.421   -0.476  0.649
   1  -7   6    0.892   -0.942  0.295
   2  -7   6    0.792    0.564  0.200
  -6  -6   6    3.169   -3.353  0.089
  -5  -6   6    1.787    1.852  0.098
  -4  -6   6    5.301   -5.593  0.097
  -3  -6   6    3.765    3.407  0.095
  -2  -6   6    1.434    2.187  0.131
  -1  -6   6    3.218    3.175  0.099
   0  -6   6    1.735    1.100  0.123
   1  -6   6    1.092   -0.973  0.149
   2  -6   6    3.849    3.742  0.095
   3  -6   6    2.132   -2.480  0.096
  -7  -5   6    0.332   -0.365  0.214
  -6  -5   6    2.817   -2.940  0.093
  -5  -5   6    7.745    7.729  0.092
  -4  -5   6    6.994   -7.276  0.089
  -3  -5   6    8.313    8.665  0.083
  -2  -5   6    5.686   -6.177  0.082
  -1  -5   6    1.682   -1.275  0.107
   0  -5   6    7.392    7.855  0.083
   1  -5   6    6.826   -7.125  0.091
   2  -5   6    2.087   -1.309  0.101
   3  -5   6    3.231    3.314  0.094
   4  -5   6    0.000    0.080 10.096
  -7  -4   6    0.470   -0.621  0.423
  -6  -4   6    3.932    3.875  0.095
  -5  -4   6   12.954  -12.897  0.119
  -4  -4   6    7.845    7.373  0.084
  -3  -4   6    4.250   -3.958  0.083
  -2  -4   6    8.200    8.256  0.081
  -1  -4   6    3.734    2.821  0.070
   0  -4   6   26.633  -26.201  0.142
   1  -4   6    9.922    9.246  0.099
   2  -4   6    2.105   -1.640  0.096
   3  -4   6    4.382   -4.385  0.094
   4  -4   6    1.775    1.926  0.103
  -7  -3   6    3.612   -3.719  0.085
  -6  -3   6    0.530   -0.167  0.342
  -5  -3   6    1.005   -0.501  0.137
  -4  -3   6    0.442    0.883  0.305
  -3  -3   6    1.876   -1.974  0.087
  -2  -3   6    2.675    1.866  0.068
  -1  -3   6   18.329  -18.292  0.121
   0  -3   6   14.691   14.397  0.124
   1  -3   6    8.246   -8.605  0.085
   2  -3   6    1.554    1.947  0.111
   3  -3   6    4.632    4.448  0.088
   4  -3   6    5.491   -5.949  0.090
   5  -3   6    1.108    1.073  0.122
  -7  -2   6    0.400   -0.574  0.503
  -6  -2   6    2.151   -1.727  0.100
  -5  -2   6    5.477    5.490  0.093
  -4  -2   6    4.159    3.970  0.083
  -3  -2   6    3.940    4.442  0.067
  -2  -2   6   13.672  -13.341  0.117
  -1  -2   6    3.446    3.944  0.059
   0  -2   6    9.760    9.828  0.095
   1  -2   6    1.361    1.359  0.075
   2  -2   6    6.808    6.870  0.069
   3  -2   6    3.155    3.139  0.088
   4  -2   6    1.131   -0.137  0.140
   5  -2   6    3.832    3.532  0.094
   6  -2   6    4.562   -4.528  0.075
  -7  -1   6    0.000    0.580 10.037
  -6  -1   6    5.309   -5.499  0.089
  -5  -1   6    3.968    4.356  0.093
  -4  -1   6    0.723   -0.705  0.256
  -3  -1   6   14.295   13.970  0.131
  -2  -1   6   12.014  -12.129  0.113
  -1  -1   6   11.694   11.483  0.101
   0  -1   6   11.374  -11.163  0.099
   1  -1   6   32.404   31.747  0.109
   2  -1   6    1.344   -0.612  0.085
   3  -1   6   10.947  -11.070  0.110
   4  -1   6    7.228    7.264  0.085
   5  -1   6    1.637   -1.645  0.112
   6  -1   6    5.417    5.458  0.087
  -6   0   6    6.931    6.581  0.090
  -5   0   6    6.373   -6.439  0.094
  -4   0   6    3.363    3.729  0.087
  -3   0   6    5.381   -5.720  0.068
  -2   0   6    5.145   -5.878  0.058
  -1   0   6    3.605    2.979  0.051
   0   0   6   15.556   15.121  0.095
   1   0   6   14.394  -14.035  0.100
   2   0   6    7.833    6.963  0.075
   3   0   6   15.518  -16.056  0.134
   4   0   6    0.952   -1.179  0.301
   5   0   6    0.000    0.082 10.007
   6   0   6    3.138    3.145  0.099
  -6   1   6    3.154    3.274  0.093
  -5   1   6    6.194    5.872  0.093
  -4   1   6    4.204   -4.430  0.086
  -3   1   6   19.196  -19.624  0.142
  -2   1   6   16.590   15.483  0.120
  -1   1   6    2.446    2.375  0.056
   0   1   6    7.980   -8.608  0.075
   1   1   6   14.415  -15.103  0.099
   2   1   6   20.146  -19.118  0.110
   3   1   6    9.815    9.524  0.099
   4   1   6    4.177    4.417  0.083
   5   1   6   10.546  -10.245  0.100
   6   1   6    2.304   -2.272  0.094
   7   1   6    1.578    1.928  0.103
  -6   2   6    2.889   -2.930  0.077
  -5   2   6    4.843   -4.854  0.086
  -4   2   6    0.555   -0.868  0.531
  -3   2   6    5.597    5.573  0.081
  -2   2   6    8.499   -8.030  0.086
  -1   2   6    7.167    5.760  0.070
   0   2   6    3.058   -3.122  0.056
   1   2   6    5.557    4.347  0.055
   2   2   6   21.348  -20.922  0.111
   3   2   6    5.537    5.527  0.064
   4   2   6    8.378   -8.989  0.084
   5   2   6   24.684   24.652  0.164
   6   2   6    9.661   -9.692  0.098
   7   2   6    4.429   -4.122  0.084
  -5   3   6    4.248   -4.412  0.084
  -4   3   6    5.340    5.644  0.091
  -3   3   6    8.395   -8.770  0.085
  -2   3   6    5.507    5.795  0.078
  -1   3   6   15.625   14.584  0.128
   0   3   6   13.472  -14.116  0.117
   1   3   6    6.509    6.289  0.063
   2   3   6    6.595   -6.015  0.069
   3   3   6   15.895   15.751  0.131
   4   3   6    7.881    8.038  0.079
   5   3   6   14.582  -14.962  0.141
   6   3   6    5.779    5.481  0.089
   7   3   6    6.968    6.284  0.083
  -5   4   6    4.189    4.263  0.071
  -4   4   6    6.268   -6.268  0.086
  -3   4   6   10.168   10.547  0.101
  -2   4   6    7.033    7.510  0.084
  -1   4   6   14.558  -14.630  0.145
   0   4   6    7.042    7.025  0.074
   1   4   6    7.913   -7.455  0.079
   2   4   6   24.498   24.576  0.130
   3   4   6    9.540   -9.357  0.099
   4   4   6    9.771    9.501  0.099
   5   4   6    8.124   -8.078  0.090
   6   4   6    2.011    1.882  0.098
   7   4   6    4.673   -4.523  0.085
  -4   5   6    3.607    3.398  0.080
  -3   5   6    1.654   -1.086  0.111
  -2   5   6    2.436   -1.402  0.096
  -1   5   6    3.245   -3.139  0.088
   0   5   6    4.709    4.817  0.081
   1   5   6    1.686   -1.612  0.099
   2   5   6    0.565    0.247  0.373
   3   5   6    0.153    0.026  0.775
   4   5   6    6.859   -7.220  0.084
   5   5   6    5.716    6.480  0.094
   6   5   6    3.394   -3.559  0.092
   7   5   6    1.852   -1.491  0.093
  -3   6   6    0.499   -0.131  0.395
  -2   6   6    1.836   -2.096  0.112
  -1   6   6    2.625   -1.926  0.096
   0   6   6    9.289   -9.172  0.094
   1   6   6   10.779   10.680  0.113
   2   6   6    2.438   -2.313  0.087
   3   6   6    2.759    2.805  0.094
   4   6   6   12.945  -13.621  0.126
   5   6   6    2.064   -1.752  0.103
   6   6   6    4.631    4.645  0.086
   7   6   6    5.017    4.811  0.076
  -2   7   6    0.639    0.218  0.157
  -1   7   6    1.754   -2.299  0.105
   0   7   6    1.304    1.574  0.131
   1   7   6    0.000   -0.119 10.028
   2   7   6    0.801   -0.296  0.201
   3   7   6    0.000   -0.512 10.012
   4   7   6    0.896   -0.451  0.170
   5   7   6    2.694    2.667  0.101
   6   7   6    3.342   -3.738  0.086
  -1   8   6    1.970    1.692  0.085
   0   8   6    6.037    6.102  0.084
   1   8   6    3.546   -3.668  0.091
   2   8   6    0.787   -0.635  0.177
   3   8   6    2.088   -1.868  0.099
   4   8   6    3.416    3.420  0.091
   5   8   6    3.611    3.552  0.088
   6   8   6    1.222    1.107  0.090
   1   9   6    3.629   -3.558  0.077
   2   9   6    3.812    3.995  0.086
   3   9   6    5.090   -5.157  0.086
   4   9   6    4.549    4.088  0.081
   5   9   6    1.780   -1.573  0.090
  -5  -8   7    1.622   -1.455  0.091
  -4  -8   7    1.530   -1.489  0.103
  -3  -8   7    1.190    1.218  0.114
  -2  -8   7    2.081   -1.028  0.087
  -1  -8   7    2.608   -2.623  0.089
   0  -8   7    2.442    2.700  0.081
  -6  -7   7    6.533   -6.556  0.078
  -5  -7   7    4.142    4.101  0.089
  -4  -7   7    0.950    1.019  0.162
  -3  -7   7    0.000   -0.070 10.093
  -2  -7   7    0.618    0.457  0.488
  -1  -7   7    1.619   -1.837  0.111
   0  -7   7    3.401   -3.522  0.091
   1  -7   7    1.724    1.853  0.111
  -6  -6   7    1.508    1.715  0.106
  -5  -6   7    0.000   -0.142 10.048
  -4  -6   7    4.428   -4.545  0.096
  -3  -6   7    5.672    5.488  0.097
  -2  -6   7    2.031   -1.558  0.109
  -1  -6   7    2.975    2.998  0.098
   0  -6   7    2.615    2.695  0.102
   1  -6   7    4.019   -4.156  0.096
   2  -6   7    1.977    1.814  0.105
  -7  -5   7    3.557   -3.652  0.082
  -6  -5   7    0.783   -0.872  0.277
  -5  -5   7    8.717    8.932  0.090
  -4  -5   7    2.124   -1.728  0.106
  -3  -5   7    0.997    0.708  0.291
  -2  -5   7    8.747   -9.343  0.084
  -1  -5   7    6.649    6.965  0.085
   0  -5   7    4.014    4.005  0.085
   1  -5   7    2.247    2.276  0.107
   2  -5   7    0.757    0.688  0.268
   3  -5   7    5.628   -5.781  0.088
  -7  -4   7    2.537   -2.611  0.084
  -6  -4   7    1.168   -0.920  0.118
  -5  -4   7    3.482   -3.656  0.104
  -4  -4   7    8.049    8.009  0.087
  -3  -4   7    0.731    1.051  0.422
  -2  -4   7    3.239   -3.160  0.083
  -1  -4   7   13.443  -12.727  0.124
   0  -4   7   10.830   10.239  0.115
   1  -4   7    0.968    0.112  0.256
   2  -4   7    4.844   -5.275  0.093
   3  -4   7    0.000    0.783 10.002
   4  -4   7    6.236   -6.140  0.083
  -7  -3   7    2.823    2.847  0.082
  -6  -3   7   11.436   11.216  0.112
  -5  -3   7   13.552  -13.757  0.147
  -4  -3   7    0.873   -1.036  0.408
  -3  -3   7    8.776   -9.043  0.089
  -2  -3   7    9.998    9.818  0.103
  -1  -3   7   13.774   13.558  0.130
   0  -3   7   21.678  -21.040  0.133
   1  -3   7    1.878   -1.464  0.092
   2  -3   7    2.878    2.791  0.091
   3  -3   7    3.073   -3.794  0.098
   4  -3   7    0.519   -0.425  0.397
   5  -3   7    2.156   -2.137  0.094
  -7  -2   7    0.000   -0.203 10.034
  -6  -2   7    1.506   -1.695  0.107
  -5  -2   7    9.179    9.187  0.091
  -4  -2   7   11.969  -12.183  0.122
  -3  -2   7    3.955    4.356  0.074
  -2  -2   7    5.661   -4.719  0.064
  -1  -2   7    7.550    6.886  0.073
   0  -2   7    0.705   -0.014  0.115
   1  -2   7    2.681    2.636  0.071
   2  -2   7    3.174   -2.618  0.081
   3  -2   7    0.926   -0.656  0.296
   4  -2   7    7.181    6.902  0.094
   5  -2   7    2.338   -2.428  0.107
  -6  -1   7    4.118   -4.061  0.087
  -5  -1   7    4.159    3.766  0.096
  -4  -1   7    0.915    1.049  0.384
  -3  -1   7    3.727   -3.530  0.071
  -2  -1   7    4.441    4.496  0.061
  -1  -1   7   23.914   24.660  0.112
   0  -1   7   12.075  -11.948  0.110
   1  -1   7   15.927  -16.549  0.118
   2  -1   7   10.167   10.949  0.102
   3  -1   7   13.413   13.318  0.128
   4  -1   7    1.002    2.024  0.340
   5  -1   7    2.925   -3.371  0.099
   6  -1   7    0.236    0.103  0.718
  -6   0   7    3.857    3.800  0.087
  -5   0   7   12.220  -11.770  0.118
  -4   0   7    6.992    6.656  0.085
  -3   0   7    9.581    9.226  0.093
  -2   0   7    0.553    0.664  0.146
  -1   0   7    8.575   -8.618  0.085
   0   0   7    7.647    7.222  0.075
   1   0   7   10.874   10.479  0.096
   2   0   7    9.531   -9.276  0.094
   3   0   7    4.459   -5.188  0.075
   4   0   7    9.222    9.380  0.092
   5   0   7    2.556   -2.160  0.107
   6   0   7    0.270   -0.170  0.589
  -6   1   7    2.931   -2.774  0.092
  -5   1   7    0.817    0.703  0.254
  -4   1   7   10.854   11.034  0.109
  -3   1   7   10.644  -10.851  0.104
  -2   1   7    1.448    1.678  0.082
  -1   1   7   11.986  -12.017  0.114
   0   1   7   16.615  -16.841  0.106
   1   1   7   37.090   35.482  0.110
   2   1   7   14.699  -13.979  0.118
   3   1   7    2.387    2.116  0.076
   4   1   7   13.190  -12.849  0.133
   5   1   7    1.781    2.014  0.117
   6   1   7    0.822   -0.961  0.363
  -5   2   7    3.541   -3.645  0.093
  -4   2   7    3.209   -3.361  0.098
  -3   2   7    3.614    3.808  0.089
  -2   2   7    7.977    7.305  0.081
  -1   2   7   18.598  -17.208  0.122
   0   2   7   16.130  -15.658  0.113
   1   2   7    0.000   -0.576 10.041
   2   2   7   11.104   10.652  0.103
   3   2   7    7.364    6.387  0.074
   4   2   7   18.200  -17.554  0.151
   5   2   7    2.207    2.260  0.099
   6   2   7    1.059    0.856  0.127
   7   2   7    2.757    2.774  0.086
  -5   3   7    6.299    6.314  0.084
  -4   3   7    2.681   -2.421  0.097
  -3   3   7    7.987   -8.650  0.088
  -2   3   7    4.565    4.351  0.081
  -1   3   7    9.309   -9.671  0.089
   0   3   7   30.886   29.389  0.126
   1   3   7   16.537  -16.250  0.122
   2   3   7    2.699    2.548  0.066
   3   3   7    7.968   -7.591  0.080
   4   3   7    2.974    2.693  0.085
   5   3   7    3.452    2.881  0.095
   6   3   7    2.165    2.074  0.112
   7   3   7    0.000   -0.281 10.075
  -4   4   7    1.080    1.050  0.145
  -3   4   7    1.146    1.328  0.377
  -2   4   7    7.429   -7.858  0.085
  -1   4   7   11.879   11.210  0.130
   0   4   7    0.000    0.434 10.020
   1   4   7    9.867    9.879  0.105
   2   4   7    3.070   -2.858  0.073
   3   4   7    3.157   -3.178  0.083
   4   4   7    8.599    8.971  0.091
   5   4   7    6.384   -6.630  0.092
   6   4   7    7.724    7.534  0.088
   7   4   7    4.484   -4.267  0.080
  -4   5   7    0.000    0.000 10.071
  -3   5   7    2.143    1.707  0.096
  -2   5   7    0.674   -0.347  0.261
  -1   5   7    7.537    8.734  0.086
   0   5   7    2.548   -3.027  0.095
   1   5   7    5.265   -5.095  0.081
   2   5   7    3.550   -3.027  0.084
   3   5   7    7.078    7.113  0.081
   4   5   7    2.493   -2.179  0.093
   5   5   7    5.317    5.404  0.091
   6   5   7    5.389   -5.799  0.087
   7   5   7    2.254    2.456  0.089
  -3   6   7    1.282   -0.948  0.104
  -2   6   7    3.785    3.359  0.087
  -1   6   7   12.870  -13.477  0.127
   0   6   7   18.139   19.680  0.165
   1   6   7    6.787   -7.135  0.086
   2   6   7   14.973  -15.418  0.140
   3   6   7    2.251    2.253  0.094
   4   6   7    0.873    0.719  0.197
   5   6   7   11.904   11.695  0.115
   6   6   7   11.777  -11.536  0.128
   7   6   7    1.622   -1.487  0.079
  -2   7   7    0.402    0.252  0.418
  -1   7   7    0.982    1.281  0.265
   0   7   7   11.518  -11.775  0.113
   1   7   7    4.076   -4.419  0.094
   2   7   7   20.297   20.944  0.166
   3   7   7    9.748  -10.406  0.096
   4   7   7    2.893   -2.769  0.095
   5   7   7    1.891   -1.660  0.108
   6   7   7    1.890    2.072  0.093
  -1   8   7    2.702    3.136  0.077
   0   8   7    4.921   -4.530  0.086
   1   8   7    2.010   -1.698  0.094
   2   8   7    0.652    1.025  0.447
   3   8   7    5.544    5.057  0.087
   4   8   7    4.510    5.089  0.089
   5   8   7    9.587   -9.661  0.090
   6   8   7    3.633    3.528  0.073
   1   9   7    1.513   -1.174  0.086
   2   9   7    0.737   -0.398  0.215
   3   9   7    0.335   -0.221  0.474
   4   9   7    4.477    4.389  0.078
  -4  -8   8    1.848   -1.935  0.090
  -3  -8   8    3.216   -3.206  0.092
  -2  -8   8    0.796    0.425  0.129
  -1  -8   8    1.042    1.052  0.106
  -5  -7   8    1.435    1.620  0.108
  -4  -7   8    1.293   -1.467  0.144
  -2  -7   8    5.189   -4.672  0.091
  -1  -7   8    0.918   -0.245  0.243
   0  -7   8    2.477    2.564  0.099
   1  -7   8    3.959   -3.950  0.081
  -6  -6   8    0.836   -1.016  0.251
  -5  -6   8    2.344   -2.170  0.090
  -4  -6   8    3.096   -3.269  0.099
  -3  -6   8    9.920   10.463  0.096
  -2  -6   8    5.876   -6.407  0.095
  -1  -6   8    0.840    0.445  0.365
   0  -6   8    2.885    2.802  0.104
   1  -6   8    0.776   -0.112  0.277
   2  -6   8    0.592   -0.680  0.214
  -6  -5   8    5.723    5.978  0.086
  -5  -5   8    3.781   -4.019  0.097
  -4  -5   8    2.541   -2.698  0.102
  -3  -5   8    2.199   -2.175  0.111
  -2  -5   8    7.291    6.854  0.088
  -1  -5   8   10.694   10.708  0.101
   0  -5   8   16.777  -17.171  0.166
   1  -5   8   11.925   11.858  0.119
   2  -5   8    0.000   -0.382 10.005
   3  -5   8    2.077    1.784  0.104
  -6  -4   8    1.595    1.517  0.114
  -5  -4   8    2.670   -2.634  0.105
  -4  -4   8    4.909    5.261  0.096
  -3  -4   8    0.536   -0.670  0.409
  -2  -4   8    1.016    1.080  0.145
  -1  -4   8    2.482   -2.289  0.094
   0  -4   8    2.402    2.007  0.091
   1  -4   8    7.145   -6.823  0.086
   2  -4   8    4.742    4.716  0.093
   3  -4   8    1.847    2.387  0.105
   4  -4   8    1.975   -2.299  0.106
  -6  -3   8    3.886   -3.684  0.092
  -5  -3   8    1.435    1.572  0.108
  -4  -3   8    6.717    6.820  0.087
  -3  -3   8    8.986   -9.455  0.090
  -2  -3   8    2.946    2.038  0.081
  -1  -3   8    2.858   -2.506  0.076
   0  -3   8    6.284    6.746  0.075
   1  -3   8   13.059  -12.914  0.130
   2  -3   8    0.000   -0.663 10.005
   3  -3   8    1.167   -1.506  0.151
   4  -3   8    4.050    4.302  0.090
   5  -3   8    2.944   -3.018  0.090
  -6  -2   8    0.742   -0.731  0.434
  -5  -2   8    4.054   -3.764  0.096
  -4  -2   8    2.474    2.531  0.103
  -3  -2   8    8.157    8.370  0.081
  -2  -2   8   16.878  -16.840  0.135
  -1  -2   8    1.819   -1.493  0.081
   0  -2   8   11.148  -10.915  0.113
   1  -2   8   27.568   27.392  0.139
   2  -2   8    9.635   -9.186  0.100
   3  -2   8    8.170   -8.901  0.087
   4  -2   8    3.391    3.491  0.096
   5  -2   8    1.076   -1.414  0.130
  -6  -1   8    0.607    0.174  0.250
  -5  -1   8    3.824   -3.774  0.098
  -4  -1   8    9.221    9.679  0.096
  -3  -1   8    3.749   -3.726  0.081
  -2  -1   8    3.983   -4.276  0.068
  -1  -1   8    5.898    6.862  0.062
   0  -1   8   13.473  -13.245  0.121
   1  -1   8   17.871   19.126  0.128
   2  -1   8    1.465   -0.797  0.102
   3  -1   8    5.802    5.829  0.085
   4  -1   8    4.670   -4.815  0.094
   5  -1   8    2.154    1.918  0.092
   6  -1   8    1.999    1.975  0.086
  -6   0   8    0.000    0.342 10.042
  -5   0   8    7.374    7.073  0.093
  -4   0   8    6.218   -6.770  0.090
  -3   0   8    8.182   -6.779  0.079
  -2   0   8   23.743   23.012  0.133
  -1   0   8   12.061  -12.617  0.120
   0   0   8   19.313   18.665  0.116
   1   0   8    5.756    5.656  0.061
   2   0   8   16.757  -15.964  0.132
   3   0   8   10.017    9.898  0.099
   4   0   8    1.789    1.895  0.104
   5   0   8    3.353    3.058  0.100
   6   0   8    1.027   -0.960  0.132
  -6   1   8    0.892    0.628  0.144
  -5   1   8    3.061    3.053  0.096
  -4   1   8    3.117   -3.513  0.101
  -3   1   8    6.557   -6.523  0.082
  -2   1   8    9.341    9.648  0.091
  -1   1   8    5.475   -5.457  0.064
   0   1   8   14.780   13.694  0.117
   1   1   8   17.661  -17.425  0.118
   2   1   8   17.888   17.708  0.128
   3   1   8    7.535   -7.622  0.076
   4   1   8   16.059  -16.182  0.138
   5   1   8   12.087   12.183  0.118
   6   1   8    0.997   -0.969  0.251
  -5   2   8    0.672   -0.814  0.363
  -4   2   8    7.913    8.015  0.092
  -3   2   8   15.352  -16.356  0.141
  -2   2   8    4.126    5.022  0.081
  -1   2   8    2.396    2.385  0.074
   0   2   8    3.296    3.186  0.065
   1   2   8   20.546  -20.681  0.123
   2   2   8   18.910  -19.322  0.129
   3   2   8   18.139   17.698  0.143
   4   2   8   11.817   12.162  0.121
   5   2   8   18.994  -18.684  0.167
   6   2   8    2.893   -2.719  0.091
   7   2   8    2.756    2.722  0.081
  -5   3   8    0.651   -0.755  0.192
  -4   3   8    8.683   -8.555  0.088
  -3   3   8   14.243   14.098  0.146
  -2   3   8    9.669  -10.294  0.096
  -1   3   8    0.817   -0.777  0.148
   0   3   8    4.349    4.085  0.068
   1   3   8    9.941  -10.144  0.102
   2   3   8    2.517   -2.657  0.075
   3   3   8    4.626   -5.035  0.079
   4   3   8    7.773    8.023  0.083
   5   3   8    4.916    4.670  0.092
   6   3   8    2.131   -2.049  0.099
   7   3   8    6.055   -6.377  0.075
  -4   4   8    2.289   -2.653  0.090
  -3   4   8    8.846    9.424  0.091
  -2   4   8    0.637   -0.463  0.318
  -1   4   8   10.947  -11.601  0.110
   0   4   8    3.082   -2.731  0.080
   1   4   8   18.144   18.320  0.142
   2   4   8    5.243    4.734  0.077
   3   4   8    4.177   -4.229  0.082
   4   4   8    9.543   -9.780  0.093
   5   4   8   15.176   15.333  0.145
   6   4   8    5.244   -5.364  0.088
   7   4   8    2.315    2.532  0.086
  -4   5   8    2.493   -2.450  0.080
  -3   5   8    2.783    2.428  0.093
  -2   5   8    6.563    6.722  0.092
  -1   5   8    3.094    2.677  0.103
   0   5   8    6.093   -6.338  0.083
   1   5   8   12.837  -12.659  0.134
   2   5   8   23.718   24.436  0.155
   3   5   8    9.655    9.797  0.097
   4   5   8   11.932  -12.115  0.115
   5   5   8    7.774   -7.921  0.090
   6   5   8    4.784    5.034  0.091
   7   5   8    5.267    5.170  0.072
  -3   6   8    3.658   -3.535  0.076
  -2   6   8    1.126   -1.021  0.122
  -1   6   8    2.432    2.268  0.106
   0   6   8    4.379    4.145  0.095
   1   6   8    3.978   -4.469  0.096
   2   6   8    5.686    6.809  0.091
   3   6   8   16.326  -17.308  0.162
   4   6   8   13.966   14.790  0.142
   5   6   8    5.775   -5.725  0.088
   6   6   8    2.550   -2.912  0.089
  -2   7   8    7.993   -7.682  0.077
  -1   7   8    2.608    2.395  0.093
   0   7   8    2.570    2.188  0.096
   1   7   8    2.508    2.497  0.102
   2   7   8    8.420   -8.299  0.090
   3   7   8    1.470    1.035  0.120
   4   7   8    3.616   -3.588  0.091
   5   7   8    1.015   -0.636  0.126
   6   7   8    4.036    4.361  0.080
   0   8   8    3.006   -2.731  0.087
   1   8   8    3.854    3.862  0.090
   2   8   8    2.064   -2.380  0.105
   3   8   8    4.057   -3.887  0.091
   4   8   8    2.610    2.525  0.089
   5   8   8    3.891    3.848  0.082
   2   9   8    3.056   -3.039  0.077
   3   9   8    2.947   -2.889  0.074
   4   9   8    4.807    4.850  0.074
  -3  -8   9    1.774    1.492  0.090
  -2  -8   9    1.045    1.305  0.119
  -5  -7   9    3.745   -3.291  0.083
  -4  -7   9    0.000    1.008 10.080
  -3  -7   9    1.877   -1.456  0.105
  -2  -7   9    1.617   -2.364  0.120
  -1  -7   9    3.278    3.802  0.093
   0  -7   9    3.834   -3.631  0.090
   1  -7   9    0.572   -0.286  0.237
  -6  -6   9    4.015   -4.249  0.078
  -5  -6   9    3.923    3.673  0.091
  -4  -6   9    0.914   -0.694  0.137
  -3  -6   9    4.695    4.887  0.094
  -2  -6   9    8.462   -8.340  0.091
  -1  -6   9    5.062    5.210  0.098
   0  -6   9    7.240   -7.364  0.087
   1  -6   9    7.190    7.044  0.088
   2  -6   9    3.777   -3.513  0.090
  -6  -5   9    0.335   -0.029  0.375
  -5  -5   9    0.410    0.230  0.523
  -4  -5   9    0.000   -0.489 10.077
  -3  -5   9    0.909    0.317  0.377
  -2  -5   9    0.909   -0.303  0.290
  -1  -5   9    1.560    1.156  0.126
   0  -5   9    3.145    3.165  0.096
   1  -5   9    0.880   -0.767  0.389
   2  -5   9    0.000    0.718 10.118
   3  -5   9    2.992    3.141  0.094
  -6  -4   9    5.278    5.355  0.088
  -5  -4   9    7.463   -7.338  0.090
  -4  -4   9   14.808   15.005  0.147
  -3  -4   9   17.129  -17.695  0.167
  -2  -4   9    7.530    7.769  0.085
  -1  -4   9    1.157    0.831  0.309
   0  -4   9    3.690    3.457  0.092
   1  -4   9    1.591    1.338  0.105
   2  -4   9    0.000    0.234 10.005
   3  -4   9    2.626   -2.799  0.091
   4  -4   9    5.899    6.196  0.081
  -6  -3   9    0.859    0.707  0.152
  -5  -3   9    0.000    0.077 10.054
  -4  -3   9    2.827   -2.658  0.101
  -3  -3   9    3.869    4.141  0.091
  -2  -3   9    4.449    4.569  0.082
  -1  -3   9   11.531  -11.590  0.116
   0  -3   9    2.541    2.485  0.089
   1  -3   9    4.829    4.637  0.085
   2  -3   9    5.300   -5.030  0.094
   3  -3   9    4.424   -4.115  0.096
   4  -3   9    2.667    2.767  0.103
  -6  -2   9    3.339   -3.052  0.091
  -5  -2   9    1.884    1.851  0.111
  -4  -2   9    4.587   -4.715  0.094
  -3  -2   9    8.502   -8.244  0.087
  -2  -2   9    5.494    5.898  0.079
  -1  -2   9   14.054   14.562  0.121
   0  -2   9   17.825  -17.840  0.140
   1  -2   9    1.256    0.707  0.116
   2  -2   9    9.634  -10.200  0.091
   3  -2   9    7.725    7.698  0.092
   4  -2   9    8.034   -7.579  0.089
   5  -2   9    4.668    4.486  0.093
  -6  -1   9    0.000    0.493 10.043
  -5  -1   9    3.383    3.616  0.098
  -4  -1   9    8.786   -8.992  0.092
  -3  -1   9    2.383    2.624  0.095
  -2  -1   9    7.365    7.138  0.074
  -1  -1   9   10.124   -9.283  0.104
   0  -1   9    2.050    2.067  0.076
   1  -1   9    1.758   -2.054  0.126
   2  -1   9    0.710   -0.292  0.324
   3  -1   9   11.054   10.828  0.107
   4  -1   9    8.272   -7.986  0.093
   5  -1   9    0.000   -0.219 10.097
  -6   0   9    6.241   -6.497  0.082
  -5   0   9    0.935   -0.833  0.145
  -4   0   9   11.222   11.262  0.119
  -3   0   9    2.846   -2.777  0.090
  -2   0   9    2.124    2.011  0.085
  -1   0   9    7.601   -7.132  0.077
   0   0   9   15.477   15.185  0.127
   1   0   9   11.988  -11.148  0.114
   2   0   9    5.170    4.837  0.076
   3   0   9    5.917    6.135  0.083
   4   0   9    9.176    9.327  0.097
   5   0   9    1.892   -1.565  0.110
   6   0   9    5.234   -5.148  0.077
  -5   1   9    0.639    0.495  0.344
  -4   1   9    3.118   -3.088  0.099
  -3   1   9    3.460    3.422  0.094
  -2   1   9   13.525   13.340  0.128
  -1   1   9   16.499  -16.352  0.135
   0   1   9    8.380    9.024  0.084
   1   1   9    2.632   -1.345  0.069
   2   1   9   10.022   10.424  0.108
   3   1   9    3.784   -4.275  0.083
   4   1   9    1.601   -1.627  0.110
   5   1   9    1.190    0.901  0.127
   6   1   9    3.053    2.716  0.093
  -5   2   9    0.513    0.982  0.405
  -4   2   9    1.309   -1.029  0.156
  -3   2   9   12.292   12.427  0.128
  -2   2   9   11.589  -11.769  0.120
  -1   2   9   16.730  -17.293  0.141
   0   2   9   21.096   21.202  0.134
   1   2   9    5.219   -5.071  0.068
   2   2   9   10.482   10.211  0.097
   3   2   9   10.083  -10.375  0.099
   4   2   9   12.483  -11.980  0.125
   5   2   9    9.296    9.348  0.097
   6   2   9    5.921   -5.647  0.084
  -5   3   9    2.094    2.253  0.084
  -4   3   9    6.515   -6.578  0.085
  -3   3   9    1.249   -0.858  0.129
  -2   3   9    2.089   -1.593  0.102
  -1   3   9   15.577   15.077  0.151
   0   3   9   28.762  -29.383  0.143
   1   3   9   10.971   10.807  0.108
   2   3   9    1.587   -1.576  0.095
   3   3   9    1.292   -1.365  0.122
   4   3   9    2.596   -2.417  0.093
   5   3   9    4.956   -4.899  0.095
   6   3   9    4.303    4.467  0.089
  -4   4   9    1.656   -1.994  0.102
  -3   4   9    1.997   -2.260  0.104
  -2   4   9   12.813  -12.663  0.127
  -1   4   9   17.364   17.595  0.160
   0   4   9    6.462    5.623  0.081
   1   4   9   13.982  -14.602  0.130
   2   4   9    0.591    0.138  0.295
   3   4   9    3.052   -2.990  0.091
   4   4   9    4.963    5.247  0.093
   5   4   9    0.767    0.301  0.384
   6   4   9    0.878    0.261  0.351
  -3   5   9    1.801   -1.462  0.110
  -2   5   9    1.122   -0.391  0.108
  -1   5   9    8.592   -8.942  0.091
   0   5   9   19.735   20.723  0.164
   1   5   9    3.866   -4.128  0.087
   2   5   9    0.539   -0.365  0.269
   3   5   9    9.957  -10.304  0.100
   4   5   9   13.086   13.515  0.143
   5   5   9    3.046    2.503  0.094
   6   5   9    4.062   -4.077  0.101
  -2   6   9    1.976    1.920  0.096
  -1   6   9    4.529    5.202  0.090
   0   6   9   10.320  -10.071  0.100
   1   6   9    1.932    1.648  0.107
   2   6   9    5.441    5.534  0.091
   3   6   9    2.527   -2.686  0.109
   4   6   9    5.556    5.752  0.093
   5   6   9    3.116   -3.489  0.094
   6   6   9    0.495    0.631  0.391
  -1   7   9    8.100    7.606  0.083
   0   7   9   13.469  -12.931  0.130
   1   7   9    8.043    8.338  0.087
   2   7   9    7.006   -6.843  0.089
   3   7   9    4.405    3.616  0.091
   4   7   9    2.435   -2.063  0.100
   5   7   9    1.118   -1.129  0.136
   6   7   9    1.165    1.048  0.106
   0   8   9    1.791   -1.980  0.088
   1   8   9    2.573    2.434  0.089
   2   8   9    3.971   -3.888  0.084
   3   8   9    3.542    3.941  0.087
   4   8   9    2.329    1.947  0.090
   5   8   9    8.208   -8.295  0.081
  -4  -7  10    2.165   -2.702  0.092
  -3  -7  10    0.000    0.784 10.112
  -2  -7  10    0.958   -0.531  0.096
  -1  -7  10    0.000    0.913 10.127
   0  -7  10    1.437   -1.597  0.101
  -5  -6  10    0.792   -0.587  0.230
  -4  -6  10    0.552    1.214  0.577
  -3  -6  10    2.722   -2.672  0.095
  -2  -6  10    2.124   -1.729  0.112
  -1  -6  10    4.873    5.148  0.091
   0  -6  10    6.993   -7.089  0.090
   1  -6  10    2.575    2.646  0.100
  -6  -5  10    0.692   -1.201  0.297
  -5  -5  10    3.663   -3.620  0.091
  -4  -5  10    3.375    3.472  0.099
  -3  -5  10    3.744   -3.954  0.097
  -2  -5  10    7.569    7.784  0.094
  -1  -5  10    4.226   -3.686  0.092
   0  -5  10    0.831   -0.015  0.259
   1  -5  10    0.000   -0.493 10.022
   2  -5  10    0.958    0.427  0.258
  -6  -4  10    1.491   -1.438  0.104
  -5  -4  10    1.597    1.469  0.112
  -4  -4  10    2.591    2.473  0.102
  -3  -4  10    4.292   -4.041  0.097
  -2  -4  10    6.387    5.592  0.093
  -1  -4  10    9.529   -9.878  0.096
   0  -4  10   16.346   16.007  0.143
   1  -4  10    6.025   -5.445  0.095
   2  -4  10    1.619    1.139  0.112
   3  -4  10    1.323    0.974  0.113
  -6  -3  10    0.000   -0.139 10.056
  -5  -3  10    1.163   -0.677  0.135
  -4  -3  10    1.012    0.357  0.343
  -3  -3  10    3.306    3.331  0.094
  -2  -3  10    4.976    4.736  0.086
  -1  -3  10    3.932   -3.790  0.087
   0  -3  10   15.287  -15.276  0.137
   1  -3  10   14.606   14.588  0.141
   2  -3  10    1.717    1.209  0.111
   3  -3  10    1.385    1.366  0.117
   4  -3  10    5.966   -5.790  0.089
  -6  -2  10    4.723   -4.904  0.093
  -5  -2  10    2.573    2.400  0.101
  -4  -2  10    3.322    3.454  0.097
  -3  -2  10    2.351   -2.246  0.093
  -2  -2  10    3.846   -3.630  0.088
  -1  -2  10    1.256    0.808  0.116
   0  -2  10    4.206    4.043  0.082
   1  -2  10    6.404   -6.254  0.083
   2  -2  10    9.731  -10.272  0.103
   3  -2  10    9.619    9.806  0.092
   4  -2  10    4.240   -4.384  0.093
   5  -2  10    0.749   -0.414  0.229
  -6  -1  10    0.541   -0.554  0.227
  -5  -1  10    5.343    5.334  0.091
  -4  -1  10    7.399   -7.573  0.095
  -3  -1  10    1.866    2.159  0.107
  -2  -1  10    1.580   -1.450  0.104
  -1  -1  10   14.636  -13.681  0.143
   0  -1  10   17.595   17.556  0.143
   1  -1  10    2.991   -2.542  0.087
   2  -1  10    1.101    0.258  0.126
   3  -1  10   10.709  -10.944  0.110
   4  -1  10    0.955    1.002  0.161
   5  -1  10    3.646    3.543  0.091
  -6   0  10    1.227   -1.250  0.093
  -5   0  10    5.037    5.110  0.090
  -4   0  10    9.041   -9.519  0.095
  -3   0  10    7.876    7.993  0.087
  -2   0  10    0.833   -0.611  0.321
  -1   0  10    5.414   -5.061  0.077
   0   0  10    6.703    6.534  0.071
   1   0  10   12.624  -12.188  0.123
   2   0  10   19.881   20.151  0.151
   3   0  10    4.263   -3.835  0.090
   4   0  10    3.603   -3.460  0.098
   5   0  10    2.998    3.151  0.097
   6   0  10    0.000   -0.043 10.100
  -5   1  10    1.143   -1.149  0.137
  -4   1  10    3.817    4.012  0.093
  -3   1  10    8.601   -9.043  0.091
  -2   1  10    0.703    0.221  0.194
  -1   1  10   18.532   18.012  0.146
   0   1  10    7.437    7.873  0.074
   1   1  10   10.937  -10.775  0.109
   2   1  10    8.739   -8.037  0.092
   3   1  10    6.860    6.586  0.084
   4   1  10    9.405    9.102  0.092
   5   1  10    2.017    1.873  0.101
   6   1  10    3.750   -3.777  0.086
  -5   2  10    3.549   -3.788  0.084
  -4   2  10    1.512    1.316  0.129
  -3   2  10    5.898    6.439  0.095
  -2   2  10   10.022   -9.975  0.098
  -1   2  10    7.474    7.299  0.079
   0   2  10    1.992    1.766  0.094
   1   2  10    1.971    1.834  0.088
   2   2  10    1.887    1.222  0.095
   3   2  10    9.713   -9.707  0.097
   4   2  10    6.000    6.106  0.092
   5   2  10    3.022   -2.920  0.090
   6   2  10    2.856    2.679  0.089
  -4   3  10    6.209   -6.299  0.086
  -3   3  10    7.615    7.858  0.093
  -2   3  10    3.442    3.899  0.102
  -1   3  10    8.667   -8.594  0.087
   0   3  10   12.429  -12.234  0.130
   1   3  10    2.796    2.888  0.088
   2   3  10    7.806    7.848  0.080
   3   3  10    4.325   -4.576  0.091
   4   3  10    4.962   -5.167  0.093
   5   3  10    2.794    2.692  0.099
   6   3  10    5.866   -5.507  0.083
  -4   4  10    0.498    0.263  0.319
  -3   4  10    1.595   -1.745  0.104
  -2   4  10    6.334   -6.475  0.093
  -1   4  10   14.810   15.286  0.142
   0   4  10    8.585   -9.157  0.085
   1   4  10   12.961  -12.908  0.137
   2   4  10    3.350    2.731  0.091
   3   4  10    6.740    6.879  0.087
   4   4  10    4.415    5.078  0.096
   5   4  10   10.217  -10.532  0.106
   6   4  10    0.880    1.057  0.131
  -3   5  10    0.648    0.530  0.163
  -2   5  10    0.774   -0.935  0.308
  -1   5  10    3.554   -3.761  0.095
   0   5  10    7.452   -7.882  0.090
   1   5  10   20.751   20.443  0.163
   2   5  10    2.768    3.263  0.103
   3   5  10   14.457  -15.669  0.143
   4   5  10    9.294    9.393  0.090
   5   5  10    4.402   -4.163  0.090
   6   5  10    6.041    5.770  0.084
  -2   6  10    0.950    1.033  0.150
  -1   6  10    1.514    1.363  0.121
   0   6  10    1.880   -1.689  0.115
   1   6  10    5.338    4.569  0.092
   2   6  10    4.986   -4.936  0.094
   3   6  10   13.248   13.450  0.126
   4   6  10    7.812   -7.879  0.087
   5   6  10    1.582   -2.072  0.120
   6   6  10    3.546    3.872  0.078
  -1   7  10    0.464   -0.473  0.338
   0   7  10    2.333    1.991  0.092
   1   7  10    0.902    1.247  0.144
   2   7  10    4.027   -4.252  0.087
   3   7  10    1.045   -0.311  0.123
   4   7  10    2.505   -2.441  0.091
   5   7  10    4.027    3.832  0.084
   1   8  10    2.610    2.626  0.086
   2   8  10    7.908   -7.342  0.081
   3   8  10    1.222   -1.101  0.117
   4   8  10    1.097    0.588  0.112
  -3  -7  11    2.490    2.453  0.090
  -2  -7  11    0.684   -0.566  0.272
  -1  -7  11    1.546   -1.141  0.085
  -5  -6  11    4.147    4.672  0.084
  -4  -6  11    1.784   -1.780  0.102
  -3  -6  11    1.352   -1.414  0.114
  -2  -6  11    0.000   -0.293 10.127
  -1  -6  11    1.658   -1.790  0.109
   0  -6  11    0.579    1.087  0.312
   1  -6  11    1.054   -0.841  0.131
  -5  -5  11    1.794   -1.810  0.105
  -4  -5  11    4.270    4.392  0.093
  -3  -5  11    4.030   -3.809  0.097
  -2  -5  11    2.727    2.911  0.102
  -1  -5  11    4.394   -4.145  0.093
   0  -5  11    0.000   -0.082 10.043
   1  -5  11    1.713    1.641  0.122
   2  -5  11    2.216   -2.106  0.096
  -5  -4  11    0.533   -0.767  0.353
  -4  -4  11    2.608   -2.753  0.102
  -3  -4  11    1.532    1.860  0.123
  -2  -4  11    2.386    2.273  0.107
  -1  -4  11    3.091   -2.750  0.095
   0  -4  11    4.973    4.413  0.095
   1  -4  11    0.760    0.187  0.269
   2  -4  11    0.501   -0.040  0.323
   3  -4  11    0.000    0.207 10.097
  -6  -3  11    1.044   -0.950  0.121
  -5  -3  11    5.885    5.820  0.091
  -4  -3  11    2.877   -3.036  0.098
  -3  -3  11    6.378   -6.957  0.093
  -2  -3  11    8.591    9.207  0.091
  -1  -3  11    1.702   -2.087  0.117
   0  -3  11    4.572    4.565  0.091
   1  -3  11    2.874   -2.853  0.103
   2  -3  11    2.818    2.468  0.103
   3  -3  11    2.824    3.191  0.104
   4  -3  11    3.731   -4.009  0.086
  -6  -2  11    0.801    0.536  0.127
  -5  -2  11    3.121    3.211  0.106
  -4  -2  11    6.959   -6.695  0.093
  -3  -2  11    6.801    6.905  0.092
  -2  -2  11    3.344   -3.852  0.096
  -1  -2  11    1.980    1.587  0.113
   0  -2  11    9.011    8.935  0.092
   1  -2  11   18.317  -18.363  0.165
   2  -2  11    4.796    4.969  0.096
   3  -2  11    2.754    2.830  0.102
   4  -2  11    0.000    0.504 10.096
  -5  -1  11    1.324   -1.427  0.129
  -4  -1  11    1.292   -1.001  0.121
  -3  -1  11    7.573    7.754  0.093
  -2  -1  11   13.646  -13.400  0.140
  -1  -1  11    6.214    6.522  0.082
   0  -1  11    3.235   -3.831  0.086
   1  -1  11    3.962    4.503  0.086
   2  -1  11    7.485   -7.783  0.088
   3  -1  11   10.390  -10.470  0.096
   4  -1  11    7.523    7.483  0.088
   5  -1  11    2.269    2.316  0.086
  -5   0  11    0.797    0.105  0.203
  -4   0  11    4.713   -4.648  0.095
  -3   0  11    5.580    5.857  0.094
  -2   0  11    2.729   -2.945  0.093
  -1   0  11    0.833    1.111  0.161
   0   0  11   12.275  -12.370  0.116
   1   0  11    4.831    4.874  0.083
   2   0  11    6.651    6.992  0.085
   3   0  11    1.118    1.595  0.191
   4   0  11    7.192   -6.896  0.091
   5   0  11    1.782   -1.698  0.102
  -5   1  11    7.965   -7.897  0.087
  -4   1  11    5.670    5.556  0.092
  -3   1  11    5.415    5.150  0.096
  -2   1  11    4.233    3.637  0.088
  -1   1  11   11.353  -11.501  0.109
   0   1  11    7.557    8.149  0.079
   1   1  11    9.866   -9.330  0.099
   2   1  11   22.997   22.556  0.158
   3   1  11    7.897   -7.498  0.088
   4   1  11    2.034    1.843  0.106
   5   1  11    4.259    4.243  0.090
   6   1  11    3.272   -3.443  0.082
  -5   2  11    3.630    3.464  0.080
  -4   2  11    0.831    0.952  0.158
  -3   2  11    9.750   -9.887  0.098
  -2   2  11    6.900    7.155  0.093
  -1   2  11    8.145    7.558  0.084
   0   2  11    5.158   -3.908  0.083
   1   2  11    4.985    4.604  0.081
   2   2  11    2.689   -2.331  0.092
   3   2  11    3.312    3.132  0.091
   4   2  11    6.344    6.506  0.092
   5   2  11   10.010  -10.543  0.098
   6   2  11    6.341    6.633  0.081
  -4   3  11    2.680    2.658  0.098
  -3   3  11    4.666    4.189  0.091
  -2   3  11   19.638  -19.551  0.166
  -1   3  11   18.486   19.224  0.164
   0   3  11   12.160  -12.278  0.122
   1   3  11   11.283   11.730  0.111
   2   3  11    4.931   -5.037  0.086
   3   3  11    6.726   -7.059  0.092
   4   3  11    1.542    0.974  0.115
   5   3  11    0.600   -0.585  0.192
   6   3  11    0.933   -0.567  0.122
  -3   4  11    1.277   -0.982  0.128
  -2   4  11    0.867   -1.500  0.360
  -1   4  11    5.289   -5.345  0.096
   0   4  11    1.892    1.882  0.109
   1   4  11    9.832    9.941  0.099
   2   4  11   20.415  -20.560  0.162
   3   4  11    2.908    3.381  0.099
   4   4  11    1.853    1.856  0.102
   5   4  11    0.771   -0.124  0.275
   6   4  11    0.618    0.247  0.246
  -3   5  11    1.975   -1.881  0.079
  -2   5  11    5.910    5.552  0.087
  -1   5  11    2.083   -2.050  0.100
   0   5  11    0.000   -0.245 10.020
   1   5  11    1.900   -2.032  0.119
   2   5  11    0.000    0.068  9.997
   3   5  11    0.633   -0.983  0.419
   4   5  11    0.000   -0.841 10.003
   5   5  11    3.534    3.529  0.092
   6   5  11    2.034    2.091  0.088
  -2   6  11    7.355    7.449  0.075
  -1   6  11    1.180   -0.967  0.115
   0   6  11    1.428   -1.784  0.119
   1   6  11    1.893    1.730  0.120
   2   6  11    0.000    0.400 10.012
   3   6  11    4.714    3.993  0.089
   4   6  11    0.872    0.945  0.252
   5   6  11    0.630   -1.092  0.386
  -1   7  11    4.344   -3.808  0.070
   0   7  11    4.353    4.215  0.084
   1   7  11    3.137   -2.740  0.091
   2   7  11    3.027   -3.563  0.094
   3   7  11    8.802    9.000  0.089
   4   7  11    0.855   -1.007  0.298
   5   7  11    1.856   -1.898  0.086
   1   8  11    4.564   -4.686  0.071
   2   8  11    3.929    3.735  0.077
   3   8  11    2.945    3.019  0.081
   4   8  11    5.727   -5.642  0.072
  -4  -6  12    4.763   -4.797  0.084
  -3  -6  12    0.886    0.698  0.253
  -2  -6  12    1.251    0.945  0.116
  -1  -6  12    2.093    2.047  0.101
   0  -6  12    4.087   -3.930  0.083
  -5  -5  12    0.388    0.531  0.277
  -4  -5  12    0.775   -0.852  0.197
  -3  -5  12    2.338    2.570  0.103
  -2  -5  12    2.453   -2.395  0.096
  -1  -5  12    4.524   -4.519  0.089
   0  -5  12    5.769    5.831  0.092
   1  -5  12    6.748   -6.489  0.088
   2  -5  12    2.315    2.463  0.087
  -5  -4  12    0.252    0.448  0.467
  -4  -4  12    0.938   -0.682  0.165
  -3  -4  12    4.548   -4.744  0.091
  -2  -4  12    9.670    9.596  0.096
  -1  -4  12    3.164   -2.776  0.102
   0  -4  12    1.486   -1.360  0.113
   1  -4  12    4.407   -4.620  0.090
   2  -4  12    3.330    2.868  0.088
   3  -4  12    1.574    1.297  0.081
  -5  -3  12    1.950   -2.007  0.102
  -4  -3  12    4.539    4.782  0.096
  -3  -3  12    4.226    3.914  0.093
  -2  -3  12    9.425   -9.364  0.093
  -1  -3  12    1.756   -2.320  0.139
   0  -3  12   15.089   15.099  0.146
   1  -3  12    3.433   -3.361  0.105
   2  -3  12    0.941    0.746  0.298
   3  -3  12    4.179   -4.077  0.086
  -5  -2  12    1.494    1.539  0.110
  -4  -2  12    2.454   -2.590  0.097
  -3  -2  12    9.024    8.991  0.094
  -2  -2  12    5.087   -5.651  0.095
  -1  -2  12    2.222    2.310  0.097
   0  -2  12   11.107  -11.162  0.108
   1  -2  12   11.501   11.436  0.119
   2  -2  12    6.049    5.941  0.093
   3  -2  12    4.676   -4.860  0.091
   4  -2  12    1.835   -1.656  0.101
  -5  -1  12    3.483    3.668  0.097
  -4  -1  12   13.931  -14.112  0.129
  -3  -1  12   12.298   12.692  0.120
  -2  -1  12    6.047   -6.666  0.095
  -1  -1  12    7.686    8.141  0.086
   0  -1  12    9.386  -10.140  0.100
   1  -1  12    0.837   -0.716  0.261
   2  -1  12    0.451   -0.633  0.638
   3  -1  12    2.264    2.255  0.099
   4  -1  12    4.395   -4.677  0.093
  -5   0  12    2.046   -2.033  0.095
  -4   0  12   13.047   13.215  0.127
  -3   0  12   20.747  -21.016  0.170
  -2   0  12    3.112   -2.578  0.098
  -1   0  12   12.016   12.104  0.126
   0   0  12    1.942    1.691  0.107
   1   0  12    6.051   -6.096  0.086
   2   0  12    3.732   -4.092  0.099
   3   0  12    4.296   -3.738  0.095
   4   0  12    2.584    2.902  0.099
   5   0  12    0.000   -0.714 10.097
  -5   1  12    6.654   -7.185  0.080
  -4   1  12    7.068    6.754  0.090
  -3   1  12    2.546   -2.560  0.097
  -2   1  12    4.168    4.781  0.095
  -1   1  12   11.091  -11.307  0.106
   0   1  12    7.800    8.367  0.085
   1   1  12    1.335   -0.813  0.106
   2   1  12    0.000    0.774  9.997
   3   1  12    4.174   -4.739  0.098
   4   1  12   11.257   11.891  0.114
   5   1  12    9.166   -9.050  0.094
  -4   2  12    6.501   -6.538  0.091
  -3   2  12    4.266    4.233  0.093
  -2   2  12    3.244    3.181  0.100
  -1   2  12    5.799    5.964  0.086
   0   2  12    4.356   -4.451  0.089
   1   2  12    1.545    1.191  0.103
   2   2  12    1.209    0.222  0.126
   3   2  12    1.906    2.153  0.122
   4   2  12    1.841    1.663  0.112
   5   2  12    7.047    6.877  0.088
  -4   3  12    0.628    1.033  0.170
  -3   3  12    2.006    2.231  0.106
  -2   3  12    5.393   -5.879  0.094
  -1   3  12    8.934    9.328  0.090
   0   3  12    9.298   -9.264  0.090
   1   3  12   16.319   16.881  0.162
   2   3  12   16.366  -17.563  0.142
   3   3  12   11.191   11.687  0.117
   4   3  12    3.616   -3.759  0.095
   5   3  12    0.389    0.156  0.496
   6   3  12    0.000    0.658 10.100
  -3   4  12    2.283    2.216  0.091
  -2   4  12    7.393    7.856  0.087
  -1   4  12    7.649   -7.783  0.089
   0   4  12   13.216  -13.760  0.128
   1   4  12    5.026    5.628  0.093
   2   4  12    8.385    8.958  0.092
   3   4  12    0.548   -0.993  0.524
   4   4  12    6.887   -7.302  0.090
   5   4  12    5.002   -4.641  0.086
   6   4  12    4.694    5.031  0.077
  -2   5  12    8.209    7.857  0.084
  -1   5  12    4.495   -4.382  0.087
   0   5  12    5.980    6.279  0.088
   1   5  12   10.059  -10.583  0.101
   2   5  12    3.338   -3.001  0.097
   3   5  12    6.858    6.962  0.089
   4   5  12    0.000    0.077 10.096
   5   5  12    3.729   -4.177  0.088
  -1   6  12    4.841   -4.751  0.083
   0   6  12   15.696   14.481  0.148
   1   6  12    7.899   -7.221  0.084
   2   6  12    2.295    2.081  0.105
   3   6  12    1.571    1.716  0.108
   4   6  12    5.656   -5.604  0.082
   5   6  12    4.889    4.987  0.078
   0   7  12    4.580    4.628  0.078
   1   7  12    8.446    8.105  0.088
   2   7  12    2.542   -2.632  0.096
   3   7  12    5.162   -4.919  0.085
   4   7  12    1.592    1.332  0.104
  -3  -6  13    1.338   -1.250  0.099
  -2  -6  13    1.639   -1.415  0.096
  -1  -6  13    3.436    3.242  0.081
  -4  -5  13    2.314    1.996  0.084
  -3  -5  13    0.000    0.104 10.112
  -2  -5  13    0.762   -0.551  0.356
  -1  -5  13    6.667   -6.241  0.085
   0  -5  13    5.276    5.228  0.090
   1  -5  13    0.000   -0.108 10.130
  -5  -4  13    2.134    2.109  0.088
  -4  -4  13    3.371   -2.925  0.094
  -3  -4  13    0.466   -0.877  0.279
  -2  -4  13    3.462    3.407  0.092
  -1  -4  13    2.890   -2.680  0.100
   0  -4  13    0.951    0.676  0.128
   1  -4  13    6.104   -6.047  0.087
   2  -4  13    6.112    6.100  0.081
  -5  -3  13    0.380   -0.094  0.329
  -4  -3  13    2.479   -2.652  0.099
  -3  -3  13    2.347    2.437  0.109
  -2  -3  13    5.200   -5.330  0.096
  -1  -3  13    8.822    8.284  0.092
   0  -3  13    0.881   -0.177  0.281
   1  -3  13    1.418   -1.670  0.129
   2  -3  13    0.481   -0.565  0.461
   3  -3  13    0.787   -0.676  0.132
  -5  -2  13    0.000    0.246 10.071
  -4  -2  13    1.224   -1.074  0.125
  -3  -2  13    4.028    4.339  0.098
  -2  -2  13    5.179   -5.771  0.095
  -1  -2  13    7.341    7.657  0.093
   0  -2  13    8.624   -8.786  0.093
   1  -2  13   10.979   10.980  0.111
   2  -2  13    2.384   -2.341  0.095
   3  -2  13    0.933    1.479  0.356
   4  -2  13    1.586   -1.995  0.104
  -5  -1  13    2.699   -2.973  0.095
  -4  -1  13    4.145    4.238  0.097
  -3  -1  13    3.265   -3.049  0.101
  -2  -1  13    1.009    0.837  0.267
  -1  -1  13    9.442    9.364  0.091
   0  -1  13   10.551  -10.840  0.101
   1  -1  13    0.743    1.279  0.202
   2  -1  13    4.344   -4.549  0.092
   3  -1  13    7.284    6.866  0.086
   4  -1  13    0.853    1.547  0.154
  -5   0  13    4.077   -4.520  0.085
  -4   0  13    3.508    3.644  0.091
  -3   0  13    1.976   -2.076  0.125
  -2   0  13    6.834    6.687  0.095
  -1   0  13   14.482  -15.226  0.144
   0   0  13   11.068   11.637  0.107
   1   0  13    8.333   -8.815  0.092
   2   0  13    4.725    4.809  0.094
   3   0  13    8.264   -8.505  0.091
   4   0  13    1.055    0.812  0.120
   5   0  13    2.332    2.323  0.086
  -4   1  13    0.771   -0.087  0.267
  -3   1  13    1.751   -1.673  0.115
  -2   1  13    3.067    3.146  0.093
  -1   1  13    9.877  -10.244  0.102
   0   1  13    2.208    2.452  0.111
   1   1  13    3.550    3.591  0.097
   2   1  13    1.490   -1.351  0.142
   3   1  13    0.937   -1.662  0.393
   4   1  13    1.229    1.586  0.133
   5   1  13    3.522   -3.893  0.090
  -4   2  13    1.100   -1.453  0.120
  -3   2  13    1.710    1.398  0.119
  -2   2  13    2.923   -2.545  0.095
  -1   2  13   14.334   14.407  0.144
   0   2  13   21.275  -21.511  0.165
   1   2  13   12.568   13.003  0.116
   2   2  13    2.288    2.133  0.109
   3   2  13    2.442    3.653  0.110
   4   2  13    4.183   -4.564  0.090
   5   2  13    0.918    0.876  0.143
  -3   3  13    2.986   -2.772  0.095
  -2   3  13    0.419   -0.552  0.593
  -1   3  13    2.598   -2.573  0.104
   0   3  13   14.091   14.125  0.144
   1   3  13    2.854    2.684  0.099
   2   3  13   13.858  -14.721  0.143
   3   3  13   11.341   11.784  0.116
   4   3  13    4.300   -4.103  0.088
   5   3  13    2.719    2.642  0.090
  -3   4  13    2.387   -2.374  0.085
  -2   4  13    1.623    1.539  0.106
  -1   4  13    3.448   -3.239  0.095
   0   4  13    7.723    7.834  0.092
   1   4  13    6.897   -7.086  0.091
   2   4  13    2.520    2.650  0.102
   3   4  13    2.116   -1.902  0.118
   4   4  13    1.332   -1.482  0.130
   5   4  13    2.329    2.169  0.090
  -2   5  13    2.092    1.837  0.087
  -1   5  13    6.662   -6.345  0.084
   0   5  13    3.681    3.742  0.088
   1   5  13    1.757   -1.682  0.110
   2   5  13    2.424   -2.199  0.097
   3   5  13    6.114   -6.213  0.083
   4   5  13    3.328    3.418  0.090
   5   5  13    4.226    4.024  0.076
  -1   6  13    0.804    0.491  0.226
   0   6  13    0.911   -0.721  0.287
   1   6  13    5.564   -4.862  0.085
   2   6  13    5.352    4.889  0.086
   3   6  13    0.000   -0.448 10.097
   4   6  13    2.232   -2.139  0.081
   1   7  13    4.082   -3.888  0.075
   2   7  13    5.581    5.290  0.077
   3   7  13    3.087    3.219  0.081
  -3  -5  14    0.403   -0.494  0.236
  -2  -5  14    0.827    0.689  0.149
  -1  -5  14    0.619    0.413  0.328
   0  -5  14    0.748    1.093  0.216
  -4  -4  14    2.427    2.616  0.085
  -3  -4  14    2.838    3.066  0.091
  -2  -4  14    4.769   -4.746  0.091
  -1  -4  14    0.812    0.283  0.123
   0  -4  14    4.421   -3.911  0.092
   1  -4  14    2.095    2.488  0.099
  -4  -3  14    1.633    1.478  0.112
  -3  -3  14    2.296   -2.189  0.101
  -2  -3  14    2.849    2.769  0.091
  -1  -3  14    1.963    1.943  0.108
   0  -3  14    4.591   -4.879  0.089
   1  -3  14    0.560    0.313  0.329
   2  -3  14    2.165   -2.088  0.092
  -4  -2  14    4.206   -4.524  0.092
  -3  -2  14    3.506    3.459  0.097
  -2  -2  14    2.637   -2.968  0.097
  -1  -2  14    1.891    2.136  0.111
   0  -2  14    2.027    1.525  0.111
   1  -2  14    3.300    3.030  0.092
   2  -2  14    1.565   -1.229  0.118
   3  -2  14    0.473    0.127  0.426
  -4  -1  14    9.618    9.863  0.098
  -3  -1  14    7.457   -7.735  0.091
  -2  -1  14    0.309    0.302  1.014
  -1  -1  14    0.000   -0.370 10.060
   0  -1  14    1.396    1.429  0.131
   1  -1  14    5.671    5.816  0.095
   2  -1  14    3.055   -3.528  0.096
   3  -1  14    0.892    1.290  0.295
   4  -1  14    1.349   -1.040  0.102
  -4   0  14    3.635   -3.683  0.091
  -3   0  14    2.045    1.937  0.111
  -2   0  14    5.081    5.046  0.092
  -1   0  14    4.172   -4.087  0.095
   0   0  14    0.970    0.848  0.168
   1   0  14    3.830   -3.924  0.096
   2   0  14    1.527    1.796  0.128
   3   0  14    2.216   -2.714  0.102
   4   0  14    0.482    0.765  0.434
  -4   1  14    1.937   -2.314  0.102
  -3   1  14    4.551   -4.226  0.093
  -2   1  14    1.855   -1.551  0.102
  -1   1  14    2.439    2.157  0.103
   0   1  14    3.770    3.615  0.095
   1   1  14    6.053   -5.938  0.092
   2   1  14    0.000   -0.903  9.997
   3   1  14    4.574   -4.127  0.090
   4   1  14    2.565    2.201  0.091
  -3   2  14    1.164    1.110  0.118
  -2   2  14    0.294    0.321  0.530
  -1   2  14    5.377   -5.255  0.092
   0   2  14    1.825    1.885  0.122
   1   2  14    4.155    3.560  0.094
   2   2  14    7.378   -7.398  0.093
   3   2  14    9.144    9.697  0.092
   4   2  14    5.127   -5.448  0.088
   5   2  14    3.168    3.457  0.086
  -3   3  14    3.599    3.272  0.082
  -2   3  14    3.127    3.434  0.092
  -1   3  14    4.179    3.989  0.092
   0   3  14    7.562   -7.543  0.090
   1   3  14    0.000   -0.452 10.028
   2   3  14    5.840    5.962  0.090
   3   3  14    2.538    2.295  0.095
   4   3  14    0.619    0.079  0.162
   5   3  14    1.040    0.826  0.116
  -2   4  14    3.010    2.827  0.090
  -1   4  14    0.737   -1.094  0.390
   0   4  14    1.783    2.114  0.111
   1   4  14    3.198    2.699  0.095
   2   4  14    3.326   -2.978  0.089
   3   4  14    2.559    2.360  0.097
   4   4  14    0.449   -0.261  0.389
   5   4  14    0.000   -0.141 10.097
  -1   5  14    0.860   -0.661  0.231
   0   5  14    6.542    5.808  0.084
   1   5  14   11.959  -11.538  0.130
   2   5  14   10.979   10.350  0.103
   3   5  14    2.877   -2.590  0.093
   4   5  14    2.960   -3.127  0.087
   0   6  14    1.735    1.614  0.087
   1   6  14    2.164    2.244  0.101
   2   6  14    1.565    1.495  0.101
   3   6  14    9.101   -8.590  0.091
   4   6  14    3.365    3.443  0.077
  -3  -4  15    2.249   -2.165  0.087
  -2  -4  15    0.290    0.646  0.340
  -1  -4  15    3.561   -3.307  0.085
   0  -4  15    2.669    2.786  0.091
  -3  -3  15    0.768   -0.424  0.203
  -2  -3  15    0.797    0.306  0.138
  -1  -3  15    1.497   -1.025  0.130
   0  -3  15    0.000    0.256 10.120
   1  -3  15    3.438   -3.142  0.089
   2  -3  15    0.973    0.605  0.114
  -4  -2  15    0.635   -0.324  0.203
  -3  -2  15    3.690   -3.813  0.095
  -2  -2  15    1.346    1.598  0.131
  -1  -2  15    5.469    5.394  0.090
   0  -2  15    6.005   -5.870  0.087
   1  -2  15    7.623    7.779  0.089
   2  -2  15    7.854   -8.043  0.086
  -4  -1  15    2.310   -2.259  0.090
  -3  -1  15    7.241    7.590  0.090
  -2  -1  15    3.953   -3.841  0.090
  -1  -1  15    3.438   -3.678  0.092
   0  -1  15    5.854    5.702  0.090
   1  -1  15    2.980   -3.034  0.094
   2  -1  15    6.823    6.688  0.087
   3  -1  15    0.234    0.130  0.650
  -4   0  15    0.000   -0.368 10.080
  -3   0  15    0.260    0.035  0.791
  -2   0  15    7.509    7.460  0.088
  -1   0  15    5.589   -5.610  0.090
   0   0  15    0.531   -0.953  0.508
   1   0  15    2.111   -1.786  0.105
   2   0  15    4.097    4.072  0.091
   3   0  15    2.610   -2.450  0.100
  -3   1  15    4.516   -4.583  0.088
  -2   1  15    0.570    0.535  0.184
  -1   1  15    6.108    5.772  0.088
   0   1  15    5.026   -4.384  0.093
   1   1  15    2.716   -3.318  0.101
   2   1  15    0.416    0.097  0.465
   3   1  15    0.940    1.204  0.254
   4   1  15    1.972   -2.013  0.093
  -3   2  15    0.000   -0.201 10.112
  -2   2  15    5.549   -5.569  0.085
  -1   2  15    4.863   -4.861  0.089
   0   2  15    5.036    5.516  0.092
   1   2  15    3.459    3.271  0.091
   2   2  15    4.962   -5.013  0.086
   3   2  15    0.827    0.669  0.193
   4   2  15    3.361   -3.241  0.082
  -2   3  15    1.527   -1.673  0.109
  -1   3  15    0.679    0.595  0.339
   0   3  15    1.754    1.666  0.102
   1   3  15    0.000    0.358 10.028
   2   3  15    3.416   -3.181  0.092
   3   3  15    3.992    4.132  0.087
   4   3  15    0.234   -0.440  0.915
  -1   4  15    1.328    1.282  0.113
   0   4  15    0.799   -0.688  0.157
   1   4  15    4.368    4.206  0.089
   2   4  15    5.265    4.959  0.086
   3   4  15    9.783   -9.645  0.098
   4   4  15    1.234    1.036  0.098
   0   5  15    0.469    0.038  0.311
   1   5  15    5.182   -5.103  0.083
   2   5  15    2.991    2.768  0.089
   3   5  15    1.714    1.354  0.092
   4   5  15    3.424    3.364  0.077
   1   6  15    6.449   -6.361  0.072
   2   6  15    0.556    0.390  0.241
  -2  -3  16    1.037   -1.262  0.116
  -1  -3  16    2.085   -1.976  0.091
   0  -3  16    3.151   -2.976  0.082
   1  -3  16    2.611    2.631  0.089
  -3  -2  16    1.720    1.545  0.096
  -2  -2  16    1.525   -1.260  0.103
  -1  -2  16    1.106    1.191  0.142
   0  -2  16    2.931   -2.797  0.097
   1  -2  16    1.057    1.375  0.151
   2  -2  16    0.000   -1.208 10.118
  -3  -1  16    3.993   -4.413  0.087
  -2  -1  16    0.000    0.223 10.122
  -1  -1  16    6.297    6.028  0.087
   0  -1  16    1.082   -0.907  0.131
   1  -1  16    2.181   -2.248  0.096
   2  -1  16    2.107    2.091  0.101
  -3   0  16    0.441   -0.245  0.374
  -2   0  16    1.483   -1.240  0.123
  -1   0  16    3.782   -4.039  0.091
   0   0  16    8.236    7.936  0.087
   1   0  16    0.279   -0.243  0.503
   2   0  16    0.633   -0.534  0.342
   3   0  16    3.582   -3.890  0.080
  -3   1  16    0.739    0.764  0.243
  -2   1  16    1.462    1.365  0.101
  -1   1  16    1.847   -1.803  0.097
   0   1  16    1.201    1.388  0.152
   1   1  16    0.750   -1.158  0.298
   2   1  16    2.598   -2.597  0.092
   3   1  16    2.421    2.296  0.081
  -2   2  16    1.485    1.470  0.100
  -1   2  16    1.434    1.305  0.112
   0   2  16    6.770   -6.954  0.087
   1   2  16    2.530    2.371  0.095
   2   2  16    0.000    0.307 10.118
   3   2  16    1.965   -1.869  0.099
  -2   3  16    0.805    0.953  0.244
  -1   3  16    1.122    0.783  0.122
   0   3  16    3.478   -3.294  0.091
   1   3  16    0.712    0.459  0.309
   2   3  16    1.593   -1.323  0.100
   3   3  16    4.302    4.254  0.080
  -1   4  16    3.751    3.899  0.076
   0   4  16    0.596    0.695  0.226
   1   4  16    4.692   -4.704  0.083
   2   4  16    4.365    4.405  0.083
   3   4  16    0.798    0.742  0.240
   1   5  16    0.669   -1.231  0.255
   2   5  16    1.284    1.128  0.093
  -2  -2  17    3.812   -3.405  0.083
  -1  -2  17    0.000    0.277 10.127
   0  -2  17    0.644    0.481  0.206
  -2  -1  17    5.882    5.963  0.079
  -1  -1  17    3.370   -3.395  0.084
   0  -1  17    1.164    1.246  0.108
   1  -1  17    0.990    1.126  0.133
  -2   0  17    2.156   -2.513  0.093
  -1   0  17    2.602    2.513  0.090
   0   0  17    2.361   -2.109  0.096
   1   0  17    3.442    3.306  0.081
   2   0  17    1.151    1.063  0.104
  -2   1  17    4.215    4.078  0.076
  -1   1  17    2.581   -2.686  0.090
   0   1  17    2.108   -1.809  0.089
   1   1  17    0.000    0.378 10.130
   2   1  17    3.095    2.809  0.085
  -1   2  17    2.331   -2.022  0.085
   0   2  17    8.513    8.169  0.082
   1   2  17    5.618   -5.773  0.082
   2   2  17    3.850   -3.663  0.082
   0   3  17    5.921   -5.560  0.077
   1   3  17    5.012    4.885  0.080
   2   3  17    2.139    1.886  0.082
   1   4  17    0.996    0.965  0.114
   0   1  18    3.005    2.939  0.088
